# Supplementary material for: Carbon metabolism and biogeography of candidate phylum “Candidatus Bipolaricaulota” in geothermal environments of Biga Peninsula, Turkey
Source: Front Microbiol. 2023 Feb 22;14:1063139. doi: 10.3389/fmicb.2023.1063139 (PMC9992828; doi:10.3389/fmicb.2023.1063139)
Supplement: Supplementary file 3 [file Table_1.xlsx]

## Sheet: Fluid geochemistry
																																							Water isotopes
Geothermal field/borehole	Depth of the fluid	Temperature (oC)	pH	Ec (uS/sn)	Oxygen (mg/L) @T	Salinity (ppm or mg/L)	Carbonate hardness (mmol/L)	HCO3- (ppm) (From Yalcin, 2007)**	HCO3- (mg/L)	HCO3- (mM)	PO3- (mg/L)	Br- (mg/L)	Cl- (mg/L)	NO3- (mg/L)	NO2- (mg/L)	SO4-2 (mg/L)	Na+ (mg/L)	K+ (mg/L)	Ca2+ (mg/L)	Mg2+ (ppm)	Si (ppm)	NH4+ (ppm)	Hg (ppm)	As (ppm)	Se (ppm)	Li (ppm)	Pb (ppm)	Zn (ppm)	B (ppm)	Cu (ppm)	Ni (ppm)	Ba (ppm)	Fe (ppm)	Mn (ppm)	Cr (ppm)	Mo (ppm)	Sr (ppm)	Al (ppm)	d18O	d18O Stabw	d2H	d2H Stabw	DOC (mg/L)	Type
Kestanbol	290 m	62	6.97	28600	2,2 @27	18.3	6,1 mmol/lt - 17 od	360	372.222	6.10032	n.a.	18.2	11222.9	3.8	n.a.	90.3437	5430.06	571.6	755.2	56.3	42.8	0	< 0,005	0.02	0.03	7.3	< 0,01	< 0,01	10	0.02	0.02	1.1	0.02	0.9	0.02	< 0,01	39.6	0.01	-4.84	0.09	-36.55	0.58	1,2+-1,81%	Type-2 (NaCl - dominant waters)
Güre collector	260 m	64	7.07	1083	0,79 @42	0.5	1,8 mmol/lt - 4,8 od	61	109.836	1.80009	n.a.	n.a.	42.4349	n.a.	n.a.	372.3	197.26	5.36	15.01	< 1	32.6	0.1	< 0,005	0.02	< 0,01	0.3	< 0,01	< 0,01	2.7	< 0,01	< 0,01	< 0,01	< 0,01	< 0,01	< 0,01	< 0,01	0.5	0.02	-7.2	0.12	-45.21	0.49	1,1+-0,5%	Type-1 (Sulfate-dominant waters)
Büyük Ilica	?	43.6	6.97	1055	1,1 @43	0.5	11 mmol/lt - 30.6 od		671.22	11.0006	n.a.	n.a.	16.4319	n.a.	n.a.	58.109	67.04	6.56	36.87	16.9	25.2	< 0,1	< 0,005	0.03	< 0,01	0.2	< 0,01	0.01	0.7	< 0,01	< 0,01	0.1	0.2	0.06	< 0,01	< 0,01	0.9	0.01	-8.11	0.07	-48.01	0.41	2,7+-0,22%	Type-3 (Bicarbonate-dominant waters)
Can	60 m	45.6	6.92	2200	0,49 @44	1,1 ppm	4,5 mmol/lt - 12.4 od	268.4	274.59	4.50024	n.a.	n.a.	170.959	n.a.	n.a.	1116.24	444.06	21.48	218.18	18.1	13.3	0.3	0.01	0.1	< 0,01	1.2	< 0,01	0.03	4.8	< 0,01	0.01	0.02	0.4	0.4	< 0,01	< 0,01	3.4	< 0,01	-7.28882	0.111547	-59.808	1.03199	0,9+-0,06%	Type-1 (Sulfate-dominant waters)
Entur Thermal Hotel	300 m	46.5	7.96	1095	0,48 @ 46	0.5	2,05 mmol/lt - 5,7 od		125.091	2.05011	n.a.	n.a.	51.6264	n.a.	n.a.	346.801	182.27	3.5	37.24	< 1	20.1	< 0,1	< 0,005	< 0,01	< 0,01	0.3	< 0,01	< 0,01	1.1	< 0,01	< 0,01	< 0,01	0.04	0.03	< 0,01	0.01	1.2	< 0,01	-7.31	0.1	-45.58	0.75	0,8+-0,52%	Type-1 (Sulfate-dominant waters)
Güre deep well	1350 m	76,6*	8.2	1240	0,98 @44	0.5	2 mmol/lt - 6od		122.04	2.0001	n.a.	n.a.	4.9478	n.a.	n.a.	17.8803	12.33	0.98	35.12	3.8	6	< 0,1	< 0,005	< 0,01	< 0,01	0.01	< 0,01	0.05	0.1	< 0,01	< 0,01	0.01	0.03	0.05	< 0,01	< 0,01	0.2	0.04	-7.34	0.09	-40.19	0.47	2,9+-0,4%	Type-3 (Bicarbonate-dominant waters)
Hidirlar	Hot spring	78.5	8.13	889	1,38 @45	0.4	2,2 mmol/lt - 6 od	128.1	134.244	2.20012	n.a.	n.a.	8.37797	n.a.	n.a.	204.641	181.54	5.75	6.83	< 1	49.6	< 0,1	< 0,005	< 0,01	< 0,01	0.1	< 0,01	< 0,01	0.3	< 0,01	< 0,01	0.02	< 0,01	< 0,01	< 0,01	0.02	0.5	< 0,01	-7.94	0.1	-49.28	0.66	0,7+-0,03%	Type-4 (No dominant species)
Bardakcilar geothermal field	750 m	73	8.27	1514	1,64 @47	0,8 mg/L	1,5 mmol/lt - 4od		91.53	1.50008	n.a.	n.a.	18.0158	n.a.	n.a.	556.005	244.05	5.71	74.23	< 1	33.7	< 0,1	< 0,005	< 0,01	< 0,01	0.1	< 0,01	< 0,01	0.5	< 0,01	< 0,01	0.02	0.02	0.02	< 0,01	< 0,01	1.5	0.01	-9.51	0.09	-60.63	0.42	0,8+-1,99%	Type-1 (Sulfate-dominant waters)
Bardakcilar geothermal field	75 m	56.7	8.28	1340	0,99 @47	680 ppm	2 mmol/lt - 5.5 od		122.04	2.0001	n.a.	n.a.	20.6055	n.a.	n.a.	637.343	238.03	5.96	76.62	< 1	33.1	< 0,1	< 0,005	< 0,01	< 0,01	0.1	< 0,01	< 0,01	0.5	< 0,01	< 0,01	0.02	< 0,01	0.02	< 0,01	< 0,01	1.5	< 0,01	-9.54	0.09	-60.35	0.51		Type-1 (Sulfate-dominant waters)
Nebiler	Hot spring	55	7.12	1390	0,83 @40	0.8	8,6 mmol/lt - 23,7 od		524.772	8.60045	n.a.	n.a.	36.3411	n.a.	n.a.	309.48	222.5	8.01	51.17	15.1	48.7	0.3	< 0,005	0.02	< 0,01	0.3	< 0,01	0.02	1.5	< 0,01	< 0,01	0.04	0.2	0.06	< 0,01	< 0,01	2.6	0.02	-9.25	0.08	-60.76	0.57	2,74+-1,61%	Type-3 (Bicarbonate-dominant waters)
Tuzla	Hot spring	68.1	6.96	78100	1,46 @53	52.3	-	140			n.a.	69.1	28954.9	n.a.	n.a.	92.7033	14804.7	1446.24	2330.24	55	34.7	19.5	< 0,005	0.2	0.04	19.2	0.02	0.07	22.5	0.04	0.04	3.9	2.3	4.6	0.07	< 0,01	132	0.04	-6.42	0.07	-37.97	0.47	0,9+-0,21%	Type-2 (NaCl - dominated)
KaraIlica	Hot spring	46.7	7.07	2380	0,61 @46	1.2	3,5 mmol/lt - 9,6 od	183	213.57	3.50018	n.a.	n.a.	76.9869	n.a.	n.a.	957.121	376.81	16.84	132.5	3.3	21.7	< 0,1	0.01	0.03	< 0,01	0.5	< 0,01	< 0,01	1.1	< 0,01	< 0,01	0.02	0.01	0.4	< 0,01	< 0,01	2.3	< 0,01	-1.27	0.11	-19	0.7	1,15+-1,9%	Type-1 (Sulfate-dominant waters)
** Yalcin T. 2007. Geochemical characterization of the Biga Peninsula thermal waters (NW Turkey). Aquat Geochem. 2007/3/1;13:75-93
