# Supplementary material for: Carbon metabolism and biogeography of candidate phylum “Candidatus Bipolaricaulota” in geothermal environments of Biga Peninsula, Turkey
Source: Front Microbiol. 2023 Feb 22;14:1063139. doi: 10.3389/fmicb.2023.1063139 (PMC9992828; doi:10.3389/fmicb.2023.1063139)
Supplement: Supplementary file 4 [file Table_2.xlsx]

## Sheet: Ca. Bipolaricaulota MAGs
layers	Reference	Title of the publication if available	Biosample	Bioproject	total_length	gc_content	percent_completion	percent_redundancy	num_genes	avg_gene_length	num_genes_per_kb	singleton_gene_clusters	num_gene_clusters	Acetothermia_CK101	Acetothermia_CK84	Acetothermia_JdFR_48	Acetothermia_JdFR_52	Acetothermia_JdFRolivine_4	Acetothermia_TUZ33	Acetothermia_UBA3560	Acetothermia_UBA3574	Acetothermium_Autotrophicum	Ca_Bipolaricaulis_anaerobius_Ran1_1	Ca_Bipolaricaulis_sibiricus_Ch78	Ca_Bipolaricaulis_sp_Go_SlDig_bin_182	Ca_Bipolaricaulota_0786_k87	Ca_Bipolaricaulota_AUK024	Ca_Bipolaricaulota_GSL_GSL3510	Ca_Bipolaricaulota_MAG1260	Ca_Bipolaricaulota_MAG23	Ca_Bipolaricaulota_MAG24	Ca_Bipolaricaulota_S141	Ca_Bipolaricaulota_SZUA1496	Ca_Bipolaricaulota_UWMA_0174	Ca_Bipolaricaulota_bin446	UBA3571_TUZ	UBA3571_sp_HID15	Carbon metabolism
Acetothermia_CK101	This study	Carbon metabolism and biogeography of candidate Phylum “Candidatus Bipolaricaulota” in geothermal environments of Biga Peninsula, Turkey		PRJNA888248	1715316	0.564623	90.1408	0	1754	921.41	1.02255	235	1671	1	0.723232	0.687894	0.689946	0.689553	0.699711	0.690612	0.692129	0.793045	0.698772	0.700042	0.701127	0.708673	0.690723	0.668405	0.698454	0.695516	0.696342	0.69922	0.692466	0.689227	0.684181	0.728035	0.682644	Autotrophic
Acetothermia_CK84	This study	Carbon metabolism and biogeography of candidate Phylum “Candidatus Bipolaricaulota” in geothermal environments of Biga Peninsula, Turkey		PRJNA888248	1043573	0.560462	83.0986	4.22535	1393	703.12	1.33484	295	1267	0.736918	1	0.689882	0.69264	0.694613	0.695668	0.693402	0.697163	0.73617	0.70155	0.688967	0.698079	0.71326	0.689805	0.680806	0.680411	0.688024	0.69584	0.698198	0.693213	0.682137	0.699089	0.688567	0.685504	Autotrophic
Acetothermia_JdFR_48	Jungbluth et al., 2017	Metagenome sequencing and 98 microbial genomes from Juan de Fuca Ridge flank subsurface fluids	SAMN06226365	PRJNA269163	1893129	0.612172	91.5493	0	1915	893.524	1.01155	370	1845	0.680243	0.666926	1	0.770524	0.773037	0.687432	0.77239	0.738585	0.676533	0.707551	0.704467	0.707563	0.677974	0.694064	0.666145	0.683735	0.709865	0.707878	0.692726	0.737707	0.701815	0.686038	0.761329	0.705642	Autotrophic
Acetothermia_JdFR_52	Jungbluth et al., 2017	Metagenome sequencing and 98 microbial genomes from Juan de Fuca Ridge flank subsurface fluids	SAMN06226369	PRJNA269163	1710598	0.631683	92.9577	4.22535	1811	883.173	1.05869	43	1694	0.686562	0.673802	0.774109	1	0.991177	0.696088	0.990764	0.755681	0.688306	0.712061	0.70734	0.712818	0.686436	0.702672	0.662968	0.687445	0.714097	0.710538	0.699694	0.743399	0.697267	0.689131	0.781165	0.712884	Autotrophic
Acetothermia_JdFRolivine_4	Smith et al., 2019	Carbon fixation and energy metabolisms of a subseafloor olivine biofilm	SAMN10863483	PRJNA264811	1861918	0.628179	90.1408	1.40845	1861	933.15	0.999507	23	1815	0.688677	0.663722	0.773371	0.991569	1	0.687298	0.999699	0.751974	0.690192	0.712192	0.706902	0.7129	0.684486	0.699285	0.667341	0.682721	0.715207	0.711679	0.697348	0.74661	0.69394	0.690032	0.773936	0.711762	Autotrophic
Acetothermia_TUZ33	This study	Carbon metabolism and biogeography of candidate Phylum “Candidatus Bipolaricaulota” in geothermal environments of Biga Peninsula, Turkey		PRJNA888248	1626404	0.644904	91.5493	2.8169	1606	941.43	0.987455	269	1536	0.700213	0.690025	0.688412	0.691296	0.692179	1	0.693828	0.695501	0.704034	0.703595	0.70612	0.704543	0.687736	0.694721	0.677773	0.695168	0.705157	0.703671	0.787261	0.696299	0.702777	0.692484	0.796146	0.69537	Heterotrophic
Acetothermia_UBA3560	Parks et al., 2017	Recovery of nearly 8,000 metagenome-assembled genomes substantially expands the tree of life	SAMN06451004	PRJNA348753	1872529	0.628069	91.5493	1.40845	1874	930.746	1.00079	21	1830	0.687482	0.668036	0.77261	0.990826	0.999636	0.692073	1	0.748271	0.687115	0.709536	0.704425	0.710318	0.679589	0.699882	0.675629	0.682881	0.714353	0.709963	0.695554	0.74426	0.692387	0.686511	0.775034	0.711249	Autotrophic
Acetothermia_UBA3574	Parks et al., 2017	Recovery of nearly 8,000 metagenome-assembled genomes substantially expands the tree of life	SAMN06455819	PRJNA348753	1576779	0.66343	92.9577	2.8169	1573	921.032	0.997603	283	1528	0.683604	0.674249	0.735865	0.749774	0.749406	0.690544	0.747915	1	0.687332	0.722336	0.713889	0.722703	0.687611	0.703245	0.676649	0.684758	0.721463	0.719068	0.702504	0.792026	0.702404	0.693978	0.733107	0.715464	Autotrophic
Acetothermium_Autotrophicum	Takami et al. 2012	A deeply branching thermophilic bacterium with an ancient acetyl-CoA pathway dominates a subsurface ecosystem.	SAMD00016619	PRJNA39577	1970005	0.579429	50.7042	0	1985	928.312	1.00761	463	1915	0.791483	0.72521	0.677089	0.6785	0.684141	0.70137	0.685751	0.688157	1	0.688658	0.689563	0.689176	0.691107	0.688066	0.656763	0.690673	0.688444	0.680914	0.704288	0.688432	0.682698	0.681262	0.712818	0.682809	Autotrophic
Ca_Bipolaricaulis_anaerobius_Ran1_1	Hao et al., 2018	Novel prosthecate bacteria from the candidate phylum Acetothermia	SAMEA4698766	PRJEB22104	1324338	0.682099	88.7324	0	1257	977.926	0.949153	63	1244	0.690719	0.665345	0.703753	0.708588	0.708241	0.694028	0.709125	0.72128	0.68737	1	0.781909	0.991651	0.68474	0.705646	0.664995	0.687266	0.804381	0.802497	0.699107	0.720594	0.69326	0.696108	0.708481	0.704401	Heterotrophic
Ca_Bipolaricaulis_sibiricus_Ch78	Kadnikov et al., 2019	Complete Genome Sequence of an Uncultured Bacterium of the Candidate Phylum Bipolaricaulota	SAMN10641986	PRJNA414521	1701655	0.672344	91.5493	0	1623	962.503	0.953777	234	1585	0.690199	0.679532	0.702802	0.70408	0.703639	0.699082	0.704286	0.714417	0.690569	0.781768	1	0.7816	0.690753	0.700232	0.672401	0.688976	0.814534	0.800258	0.70247	0.714897	0.69771	0.694116	0.706018	0.703104	Heterotrophic
Ca_Bipolaricaulis_sp_Go_SlDig_bin_182	Schneider et al., 2021	Metagenome-Assembled Genome Sequences from Different Wastewater Treatment Stages in Germany	SAMN18118929	PRJNA524094	1240611	0.685237	88.7324	0	1181	982.852	0.95195	19	1171	0.690088	0.67934	0.706017	0.714602	0.713204	0.697537	0.713334	0.723274	0.691224	0.991755	0.782484	1	0.687971	0.708046	0.665224	0.693745	0.805614	0.802923	0.703636	0.721367	0.698614	0.699113	0.711224	0.707795	Heterotrophic
Ca_Bipolaricaulota_0786_k87	Youssef et al., 2019	The Wood‐Ljungdahl pathway as a key component of metabolic versatility in Candidate phylum Bipolaricaulota (Acetothermia, OP1)	SAMN10597019	PRJNA510075	1375831	0.60517	83.0986	9.85915	1373	900.358	0.997942	662	1338	0.69434	0.699485	0.675779	0.681163	0.682303	0.691323	0.682291	0.693315	0.69368	0.690467	0.697078	0.691545	1	0.711274	0.680651	0.706938	0.692778	0.692764	0.687886	0.688054	0.689559	0.712209	0.688573	0.683607	Heterotrophic
Ca_Bipolaricaulota_AUK024	Speth et al., 2022	Microbial communities of Auka hydrothermal sediments shed light on vent biogeography and the evolutionary history of thermophily	SAMN18353520	PRJNA713414	1622445	0.61601	95.7746	0	1669	905.687	1.02869	552	1618	0.689605	0.680274	0.699518	0.701886	0.70123	0.695951	0.702798	0.708252	0.693824	0.709798	0.707199	0.709186	0.710341	1	0.679836	0.720061	0.711939	0.710552	0.702192	0.708346	0.701606	0.718866	0.699485	0.689649	Heterotrophic
Ca_Bipolaricaulota_GSL_GSL3510	Bhattarai et al., 2021	Bacteria, Archaea and viruses of Great Salt Lake (GSL) sediments	SAMN18352254	PRJNA714934	1605874	0.497141	77.4648	7.04225	1686	828.678	1.0499	1074	1529	0.672181	0.663823	0.663862	0.666524	0.670122	0.683403	0.668817	0.673756	0.673799	0.666919	0.671823	0.667857	0.673948	0.680047	1	0.674101	0.669003	0.669472	0.674628	0.675351	0.67408	0.669876	0.69113	0.670858	Autotrophic
Ca_Bipolaricaulota_MAG1260	Brazelton et al., 2022	Metabolic Strategies Shared by Basement Residents of the Lost City Hydrothermal Field	SAMN23474162	PRJNA779602	1407224	0.576393	88.7324	1.40845	1339	880.212	0.951519	557	1300	0.682272	0.666001	0.684599	0.683846	0.68473	0.685527	0.683984	0.690035	0.681739	0.691625	0.690986	0.692107	0.696988	0.721529	0.678044	1	0.693462	0.693729	0.690612	0.692007	0.691972	0.709899	0.678607	0.681224	Heterotrophic
Ca_Bipolaricaulota_MAG23	Liu YF et al. 2020	Anaerobic Degradation of Paraffins by Thermophilic Actinobacteria under Methanogenic Conditions.	SAMN15637573	PRJNA635524	1497077	0.688467	88.7324	0	1500	921588	1.00195	86	1418	0.698278	0.678765	0.708522	0.713462	0.714293	0.704074	0.714556	0.722511	0.695061	0.8052	0.817185	0.805679	0.697252	0.712032	0.675847	0.697491	1	0.903974	0.709022	0.722782	0.702605	0.702003	0.72041	0.711663	Heterotrophic
Ca_Bipolaricaulota_MAG24	Liu YF et al. 2020	Anaerobic Degradation of Paraffins by Thermophilic Actinobacteria under Methanogenic Conditions.	SAMN15637574	PRJNA635524	1558060	0.675695	92.9577	0	1531	931.607	0.982632	150	1481	0.686051	0.69071	0.708395	0.711163	0.711452	0.695434	0.710506	0.722401	0.68613	0.803081	0.801932	0.803093	0.693775	0.708785	0.67515	0.694561	0.903296	1	0.699457	0.720401	0.702569	0.699553	0.709185	0.708085	Heterotrophic
Ca_Bipolaricaulota_S141	Reysenbach AL et al., 2020	Complex subsurface hydrothermal fluid mixing at a submarine arc volcano supports distinct and highly diverse microbial communities.	SAMN12876555	PRJNA546572	1915099	0.691676	90.1408	2.8169	1914	930.351	0.999426	481	1806	0.70081	0.690899	0.692939	0.696577	0.696424	0.787449	0.69785	0.703065	0.709958	0.702973	0.701711	0.705103	0.695863	0.700942	0.673873	0.690078	0.703937	0.700189	1	0.701077	0.700584	0.694621	0.747231	0.696603	Heterotrophic
Ca_Bipolaricaulota_SZUA1496	Zhou Z et al., 2020	Gammaproteobacteria mediating utilization of methyl-, sulfur- and petroleum organic compounds in deep ocean hydrothermal plumes.	SAMN09926519	PRJNA488180	1504705	0.663735	88.7324	0	1721	818.702	1.14375	219	1581	0.688276	0.691876	0.738388	0.746078	0.746305	0.693067	0.746808	0.792861	0.692806	0.720496	0.714419	0.721229	0.688053	0.708984	0.677558	0.695216	0.722324	0.720719	0.700256	1	0.701126	0.694696	0.731008	0.716941	Autotrophic
Ca_Bipolaricaulota_UWMA_0174	Zhou Z et al., 2020	Genome diversification in globally distributed novel marine Proteobacteria is linked to environmental adaptation.	SAMN10967516	PRJNA522654	1673106	0.613778	83.0986	8.4507	2051	738.761	1.22586	1087	1918	0.692201	0.68723	0.702657	0.698257	0.697572	0.707317	0.698296	0.701987	0.695358	0.700932	0.699795	0.699231	0.684343	0.70507	0.688705	0.690322	0.704113	0.701851	0.711122	0.700992	1	0.697736	0.705189	0.693343	Autotrophic
Ca_Bipolaricaulota_bin446	Wang W et al., 2021	Vertical Stratification of Dissolved Organic Matter Linked to Distinct Microbial Communities in Subtropic Estuarine Sediments.	SAMN17669641	PRJNA575161	1726364	0.663255	78.8732	1.40845	1650	951.767	0.955766	807	1592	0.677785	0.683856	0.685525	0.687729	0.688148	0.689105	0.688667	0.695414	0.682693	0.696652	0.696205	0.69663	0.707211	0.718477	0.677483	0.709397	0.699128	0.698032	0.690506	0.69457	0.693173	1	0.68369	0.68237	Autotrophic
UBA3571_sp_HID15	This study	Carbon metabolism and biogeography of candidate Phylum “Candidatus Bipolaricaulota” in geothermal environments of Biga Peninsula, Turkey		PRJNA888248	1156546	0.606476	90.1408	0	1180	929.204	1.02028	247	1156	0.685679	0.677067	0.702923	0.709801	0.708415	0.690062	0.70987	0.717799	0.690562	0.706036	0.707177	0.706494	0.679865	0.687932	0.671263	0.683446	0.7086	0.706457	0.693331	0.712978	0.692621	0.681027	0.713381	1	Autotrophic
Highlighted rows indicates the MAGs affiliated to Ca. Bipolaricaulota assembled in this study.
