# Supplementary material for: Carbon metabolism and biogeography of candidate phylum “Candidatus Bipolaricaulota” in geothermal environments of Biga Peninsula, Turkey
Source: Front Microbiol. 2023 Feb 22;14:1063139. doi: 10.3389/fmicb.2023.1063139 (PMC9992828; doi:10.3389/fmicb.2023.1063139)
Supplement: Supplementary file 5 [file Table_3.xlsx]

## Sheet: All_the_MAGs
Metabolic capabilities of 137 MAGs generated in this study based on KEGG module completeness. This table was generated from anvi'o v7 (Eren et al., 2015)
unique_id	bin_name	kegg_module	module_name	module_class	module_category	module_subcategory	module_definition	module_completeness	module_is_complete	kofam_hits_in_module	gene_caller_ids_in_module
0	Thermus_sp_CK1	M00001	Glycolysis (Embden-Meyerhof pathway), glucose => pyruvate	Pathway modules	Carbohydrate metabolism	Central carbohydrate metabolism	(K00844,K12407,K00845,K00886,K08074,K00918) (K01810,K06859,K13810,K15916) (K00850,K16370,K21071,K00918) (K01623,K01624,K11645,K16305,K16306) K01803 ((K00134,K00150) K00927,K11389) (K01834,K15633,K15634,K15635) K01689 (K00873,K12406)	0.9	TRUE	K01624,K00873,K01689,K01810,K00850,K00134,K01803,K00927,K15635,K15634	206792,53874,53873,78987,55064,423068,438142,438144,438143,286561,308658,97333
1	Thermus_sp_CK1	M00002	Glycolysis, core module involving three-carbon compounds	Pathway modules	Carbohydrate metabolism	Central carbohydrate metabolism	K01803 ((K00134,K00150) K00927,K11389) (K01834,K15633,K15634,K15635) K01689 (K00873,K12406)	1	TRUE	K00873,K01689,K00134,K01803,K00927,K15635,K15634	53874,53873,438142,438144,438143,286561,308658,97333
2	Thermus_sp_CK1	M00003	Gluconeogenesis, oxaloacetate => fructose-6P	Pathway modules	Carbohydrate metabolism	Central carbohydrate metabolism	(K01596,K01610) K01689 (K01834,K15633,K15634,K15635) K00927 (K00134,K00150) K01803 ((K01623,K01624,K11645) (K03841,K02446,K11532,K01086,K04041),K01622)	1	TRUE	K02446,K01624,K01610,K01689,K00134,K01803,K00927,K01622,K15635,K15634	206799,206792,55063,53873,78987,121125,438142,438144,438143,172384,286561,308658,97333,119104
3	Thermus_sp_CK1	M00307	Pyruvate oxidation, pyruvate => acetyl-CoA	Pathway modules	Carbohydrate metabolism	Central carbohydrate metabolism	((K00163,K00161+K00162)+K00627+K00382-K13997),K00169+K00170+K00171+(K00172,K00189),K03737	1	TRUE	K00382,K00162,K00161,K00627,K00163	265782,58473,59486,59487,453304,460903,460904,358625,112097
4	Thermus_sp_CK1	M00009	Citrate cycle (TCA cycle, Krebs cycle)	Pathway modules	Carbohydrate metabolism	Central carbohydrate metabolism	(K01647,K05942) (K01681,K01682) (K00031,K00030) (K00164+K00658+K00382,K00174+K00175-K00177-K00176) (K01902+K01903,K01899+K01900,K18118) (K00234+K00235+K00236+K00237,K00239+K00240+K00241-(K00242,K18859,K18860),K00244+K00245+K00246-K00247) (K01676,K01679,K01677+K01678) (K00026,K00025,K00024,K00116)	1	TRUE	K00242,K00241,K01681,K00382,K00031,K00164,K00658,K00174,K00175,K00024,K00240,K01902,K01679,K01903,K01647,K00239	203383,203384,202389,265782,263711,58473,58471,58472,145666,145667,453304,291967,369100,385120,388345,385119,395430,369099
5	Thermus_sp_CK1	M00010	Citrate cycle, first carbon oxidation, oxaloacetate => 2-oxoglutarate	Pathway modules	Carbohydrate metabolism	Central carbohydrate metabolism	(K01647,K05942) (K01681,K01682) (K00031,K00030)	1	TRUE	K01681,K00031,K01647	202389,263711,395430
6	Thermus_sp_CK1	M00011	Citrate cycle, second carbon oxidation, 2-oxoglutarate => oxaloacetate	Pathway modules	Carbohydrate metabolism	Central carbohydrate metabolism	(K00164+K00658+K00382,K00174+K00175-K00177-K00176) (K01902+K01903,K01899+K01900,K18118) (K00234+K00235+K00236+K00237,K00239+K00240+K00241-(K00242,K18859,K18860),K00244+K00245+K00246-K00247) (K01676,K01679,K01677+K01678) (K00026,K00025,K00024,K00116)	1	TRUE	K00242,K00241,K00382,K00164,K00658,K00174,K00175,K00024,K00240,K01902,K01679,K01903,K00239	203383,203384,265782,58473,58471,58472,145666,145667,453304,291967,369100,385120,388345,385119,369099
7	Thermus_sp_CK1	M00004	Pentose phosphate pathway (Pentose phosphate cycle)	Pathway modules	Carbohydrate metabolism	Central carbohydrate metabolism	(K13937,((K00036,K19243) (K01057,K07404))) K00033 K01783 (K01807,K01808) K00615 K00616 (K01810,K06859,K13810,K15916)	0.75	TRUE	K00036,K00033,K00616,K00615,K01807,K01810	348373,348372,334175,206790,220164,55064,361144
8	Thermus_sp_CK1	M00006	Pentose phosphate pathway, oxidative phase, glucose 6P => ribulose 5P	Pathway modules	Carbohydrate metabolism	Central carbohydrate metabolism	(K13937,((K00036,K19243) (K01057,K07404))) K00033	0.666666666666667	FALSE	K00036,K00033	348373
9	Thermus_sp_CK1	M00007	Pentose phosphate pathway, non-oxidative phase, fructose 6P => ribose 5P	Pathway modules	Carbohydrate metabolism	Central carbohydrate metabolism	K00615 (K00616,K13810) K01783 (K01807,K01808)	0.75	TRUE	K00616,K00615,K01807	334175,206790,220164,361144
10	Thermus_sp_CK1	M00580	Pentose phosphate pathway, archaea, fructose 6P => ribose 5P	Pathway modules	Carbohydrate metabolism	Central carbohydrate metabolism	(K08094 (K08093,K13812),K13831) K01807	0.5	FALSE	K01807	220164
11	Thermus_sp_CK1	M00005	PRPP biosynthesis, ribose 5P => PRPP	Pathway modules	Carbohydrate metabolism	Central carbohydrate metabolism	K00948	1	TRUE	K00948	331728
12	Thermus_sp_CK1	M00008	Entner-Doudoroff pathway, glucose-6P => glyceraldehyde-3P + pyruvate	Pathway modules	Carbohydrate metabolism	Central carbohydrate metabolism	K00036 (K01057,K07404) K01690 K01625	0.25	FALSE	K00036	348373
13	Thermus_sp_CK1	M00308	Semi-phosphorylative Entner-Doudoroff pathway, gluconate => glycerate-3P	Pathway modules	Carbohydrate metabolism	Central carbohydrate metabolism	K05308 K00874 K01625 (K00134 K00927,K00131,K18978)	0.4	FALSE	K00134,K00927	438142
14	Thermus_sp_CK1	M00309	Non-phosphorylative Entner-Doudoroff pathway, gluconate/galactonate => glycerate	Pathway modules	Carbohydrate metabolism	Central carbohydrate metabolism	K05308 (K11395,K18127) (K18020+K18021+K18022,K18128,K03738)	0.333333333333333	FALSE	K03738	121128,451550,160614,171222,358248
15	Thermus_sp_CK1	M00014	Glucuronate pathway (uronate pathway)	Pathway modules	Carbohydrate metabolism	Other carbohydrate metabolism	K00012 ((K12447 K16190),(K00699 (K01195,K14756))) K00002 K13247 -- K03331 (K05351,K00008) K00854	0.111111111111111	FALSE	K00854	112088
16	Thermus_sp_CK1	M00632	Galactose degradation, Leloir pathway, galactose => alpha-D-glucose-1P	Pathway modules	Carbohydrate metabolism	Other carbohydrate metabolism	K01785 K00849 K00965 K01784	0.75	TRUE	K01784,K00965,K00849	405224,451253,171226
17	Thermus_sp_CK1	M00552	D-galactonate degradation, De Ley-Doudoroff pathway, D-galactonate => glycerate-3P	Pathway modules	Carbohydrate metabolism	Other carbohydrate metabolism	K01684 K00883 K01631 K00134 K00927	0.4	FALSE	K00134,K00927	438142
18	Thermus_sp_CK1	M00114	Ascorbate biosynthesis, plants, fructose-6P => ascorbate	Pathway modules	Carbohydrate metabolism	Other carbohydrate metabolism	K01809 K17497 K00966 K10046 K14190 K10047 K17744 K00225	0.125	FALSE	K01809	253872
19	Thermus_sp_CK1	M00854	Glycogen biosynthesis, glucose-1P => glycogen/starch	Pathway modules	Carbohydrate metabolism	Other carbohydrate metabolism	(K00963 (K00693+K00750,K16150,K16153,K13679,K20812)),(K00975 (K00703,K13679,K20812)) (K00700,K16149)	1	TRUE	K00975,K00703,K16149	212607,212613,436362
20	Thermus_sp_CK1	M00855	Glycogen degradation, glycogen => glucose-6P	Pathway modules	Carbohydrate metabolism	Other carbohydrate metabolism	(K00688,K16153) (K01196,((K00705,K22451) (K02438,K01200))) (K15779,K01835,K15778)	0.75	TRUE	K00688,K01835,K00705	248369,454080,385121
21	Thermus_sp_CK1	M00565	Trehalose biosynthesis, D-glucose 1P => trehalose	Pathway modules	Carbohydrate metabolism	Other carbohydrate metabolism	K00975 K00703 (K00700,K16149) K01214 K06044 K01236	0.5	FALSE	K00975,K00703,K16149	212607,212613,436362
22	Thermus_sp_CK1	M00549	Nucleotide sugar biosynthesis, glucose => UDP-glucose	Pathway modules	Carbohydrate metabolism	Other carbohydrate metabolism	(K00844,K00845,K12407,K00886) (K01835,K15779,K15778) (K00963,K12447)	0.333333333333333	FALSE	K01835	454080
23	Thermus_sp_CK1	M00554	Nucleotide sugar biosynthesis, galactose => UDP-galactose	Pathway modules	Carbohydrate metabolism	Other carbohydrate metabolism	K00849 K00965	1	TRUE	K00965,K00849	451253
24	Thermus_sp_CK1	M00892	UDP-N-acetyl-D-glucosamine biosynthesis, eukaryotes, glucose => UDP-GlcNAc	Pathway modules	Carbohydrate metabolism	Other carbohydrate metabolism	(K00844,K12407,K00845) K01810 K00820 K00621 K01836 K00972	0.333333333333333	FALSE	K00820,K01810	247171,78975,55064
25	Thermus_sp_CK1	M00909	UDP-N-acetyl-D-glucosamine biosynthesis, prokaryotes, glucose => UDP-GlcNAc	Pathway modules	Carbohydrate metabolism	Other carbohydrate metabolism	K00845 (K01810,K13810,K15916) K00820 K03431 K04042	0.8	TRUE	K00820,K01810,K03431,K04042	247171,78975,55064,157888,187558
26	Thermus_sp_CK1	M00012	Glyoxylate cycle	Pathway modules	Carbohydrate metabolism	Other carbohydrate metabolism	K01647 (K01681,K01682) K01637 (K01638,K19282) (K00026,K00025,K00024)	1	TRUE	K01638,K01681,K01637,K00024,K01647	323931,202389,46114,291967,395430
27	Thermus_sp_CK1	M00373	Ethylmalonyl pathway	Pathway modules	Carbohydrate metabolism	Other carbohydrate metabolism	K00626 K00023 K17865 K14446 K14447 K14448 K14449 K08691 K14451 K01965+K01966 K05606 K01847	0.25	FALSE	K00626,K05606,K17865	324397,318411,201749,213864,38737,172394,367937
28	Thermus_sp_CK1	M00740	Methylaspartate cycle	Pathway modules	Carbohydrate metabolism	Other carbohydrate metabolism	K01647 K01681 K00031 K00261 K19268+K01846 K04835 K19280 K14449 K19281 K19282 K00024	0.454545454545455	FALSE	K01681,K00031,K00024,K01647,K00261	202389,263711,291967,395430,361448
29	Thermus_sp_CK1	M00532	Photorespiration	Pathway modules	Carbohydrate metabolism	Other carbohydrate metabolism	(K01601-K01602) K19269 K11517 K03781 K14272 K00600 K00830 (K15893,K15919) K15918 K00281+K00605+K00382+K02437	0.275	FALSE	K01602,K01601,K00382,K02437,K00605,K00600	346985,206800,206801,265782,58473,399647,399648,453304,361467
30	Thermus_sp_CK1	M00013	Malonate semialdehyde pathway, propanoyl-CoA => acetyl-CoA	Pathway modules	Carbohydrate metabolism	Other carbohydrate metabolism	(K00248,K00232) (K07511,K14729) K05605 K23146 K00140	0.2	FALSE	K00140	59544
31	Thermus_sp_CK1	M00741	Propanoyl-CoA metabolism, propanoyl-CoA => succinyl-CoA	Pathway modules	Carbohydrate metabolism	Other carbohydrate metabolism	(K01965+K01966,K11263+(K18472,K19312+K22568),K01964+K15036+K15037) K05606 (K01847,K01848+K01849)	0.666666666666667	FALSE	K05606,K01849,K01848	201749,184521,184522
32	Thermus_sp_CK1	M00131	Inositol phosphate metabolism, Ins(1,3,4,5)P4 => Ins(1,3,4)P3 => myo-inositol	Pathway modules	Carbohydrate metabolism	Other carbohydrate metabolism	K01106 K01107 K01109 K01092	0.25	FALSE	K01092	202196
33	Thermus_sp_CK1	M00165	Reductive pentose phosphate cycle (Calvin cycle)	Pathway modules	Energy metabolism	Carbon fixation	K00855 (K01601-K01602) K00927 (K05298,K00150,K00134) (K01623,K01624) (K03841,K02446,K11532,K01086) K00615 (K01623,K01624) (K01100,K11532,K01086) K00615 (K01807,K01808)	0.909090909090909	TRUE	K01602,K00855,K01601,K02446,K00615,K01624,K01807,K00134,K00927	346985,346987,206800,206799,206801,206790,206792,220164,78987,121125,438142,438143,361144
34	Thermus_sp_CK1	M00166	Reductive pentose phosphate cycle, ribulose-5P => glyceraldehyde-3P	Pathway modules	Energy metabolism	Carbon fixation	K00855 (K01601-K01602) K00927 (K05298,K00150,K00134)	1	TRUE	K01602,K00855,K01601,K00134,K00927	346985,346987,206800,206801,438142,438143
35	Thermus_sp_CK1	M00167	Reductive pentose phosphate cycle, glyceraldehyde-3P => ribulose-5P	Pathway modules	Energy metabolism	Carbon fixation	(K01623,K01624) (K03841,K02446,K11532,K01086) K00615 (K01623,K01624) (K01100,K11532,K01086) K00615 (K01807,K01808)	0.857142857142857	TRUE	K02446,K00615,K01624,K01807	206799,206790,206792,220164,78987,121125,361144
36	Thermus_sp_CK1	M00168	CAM (Crassulacean acid metabolism), dark	Pathway modules	Energy metabolism	Carbon fixation	K01595 (K00025,K00026,K00024)	1	TRUE	K01595,K00024	138464
37	Thermus_sp_CK1	M00169	CAM (Crassulacean acid metabolism), light	Pathway modules	Energy metabolism	Carbon fixation	K00029 K01006	1	TRUE	K01006,K00029	328520
38	Thermus_sp_CK1	M00172	C4-dicarboxylic acid cycle, NADP - malic enzyme type	Pathway modules	Energy metabolism	Carbon fixation	K01595 K00051 K00029 K01006	0.75	TRUE	K01006,K00029,K01595	328520,399651,138464
39	Thermus_sp_CK1	M00171	C4-dicarboxylic acid cycle, NAD - malic enzyme type	Pathway modules	Energy metabolism	Carbon fixation	K01595 K14454 K14455 (K00025,K00026) K00028 (K00814,K14272) K01006	0.285714285714286	FALSE	K01006,K01595	328520
40	Thermus_sp_CK1	M00170	C4-dicarboxylic acid cycle, phosphoenolpyruvate carboxykinase type	Pathway modules	Energy metabolism	Carbon fixation	K01595 K14454 K14455 K01610	0.5	FALSE	K01610,K01595	55063.1
41	Thermus_sp_CK1	M00173	Reductive citrate cycle (Arnon-Buchanan cycle)	Pathway modules	Energy metabolism	Carbon fixation	(K00169+K00170+K00171+K00172,K03737) ((K01007,K01006) K01595,K01959+K01960,K01958) K00024 (K01676,K01679,K01677+K01678) (K00239+K00240-K00241-K00242,K00244+K00245-K00246-K00247,K18556+K18557+K18558+K18559+K18560) (K01902+K01903) (K00174+K00175-K00177-K00176) K00031 (K01681,K01682) (K15230+K15231,K15232+K15233 K15234)	0.818181818181818	TRUE	K01006,K00242,K00241,K01681,K00031,K00174,K00175,K01595,K01007,K00024,K00240,K01902,K01679,K01903,K00239	328520,203383,203384,202389,263711,145666,145667,138464,305325,291967,369100,385120,388345,385119,369099
42	Thermus_sp_CK1	M00376	3-Hydroxypropionate bi-cycle	Pathway modules	Energy metabolism	Carbon fixation	(K02160+K01961+K01962+K01963) K14468 K14469 K15052 K05606 (K01847,K01848+K01849) (K14471+K14472) (K00239+K00240+K00241) K01679 K08691 K14449 K14470 K09709	0.384615384615385	FALSE	K00241,K05606,K01962,K01963,K02160,K01961,K01849,K01848,K00240,K01679,K00239	203384,201749,26186,26187,405202,405201,184521,184522,369100,388345,369099
43	Thermus_sp_CK1	M00375	Hydroxypropionate-hydroxybutylate cycle	Pathway modules	Energy metabolism	Carbon fixation	(K01964+K15037+K15036) K15017 K15039 K15018 K15019 K15020 K05606 (K01848+K01849) (K15038,K15017) K14465 (K14466,K18861) K14534 K15016 K00626	0.285714285714286	FALSE	K00626,K05606,K14465,K01849,K01848	324397,318411,201749,38737,59545,184521,184522,367937
44	Thermus_sp_CK1	M00374	Dicarboxylate-hydroxybutyrate cycle	Pathway modules	Energy metabolism	Carbon fixation	(K00169+K00170+K00171+K00172) K01007 K01595 K00024 (K01677+K01678) (K00239+K00240-K00241-K18860) (K01902+K01903) (K15038,K15017) K14465 (K14467,K18861) K14534 K15016 K00626	0.538461538461538	FALSE	K00626,K00241,K14465,K01595,K01007,K00024,K00240,K01902,K01903,K00239	324397,318411,203384,38737,59545,138464,305325,291967,369100,367937,385120,385119,369099
45	Thermus_sp_CK1	M00377	Reductive acetyl-CoA pathway (Wood-Ljungdahl pathway)	Pathway modules	Energy metabolism	Carbon fixation	K00198 K05299-K15022 K01938 K01491 K00297 K15023 K14138+K00197+K00194	0.428571428571429	FALSE	K01938,K01491,K00297	270533,405198,97316
46	Thermus_sp_CK1	M00620	Incomplete reductive citrate cycle, acetyl-CoA => oxoglutarate	Pathway modules	Energy metabolism	Carbon fixation	(K00169+K00170+K00171+K00172) (K01959+K01960) K00024 (K01677+K01678) (K18209+K18210) (K01902+K01903) (K00174+K00175+K00176+K00177)	0.357142857142857	FALSE	K00174,K00175,K00024,K01902,K01903	145666,145667,291967,385120,385119
47	Thermus_sp_CK1	M00567	Methanogenesis, CO2 => methane	Pathway modules	Energy metabolism	Methane metabolism	(K00200+K00201+K00202+K00203-K11261+(K00205,K11260,K00204)) K00672 K01499 (K00319,K13942) K00320 (K00577+K00578+K00579+K00580+K00581-K00582-K00583+K00584) (K00399+K00401+K00402) (K22480+K22481+K22482,K03388+K03389+K03390,K08264+K08265,K03388+K03389+K03390+K14127+(K14126+K14128,K22516+K00125))	0.0625	FALSE	K08264	166902
48	Thermus_sp_CK1	M00357	Methanogenesis, acetate => methane	Pathway modules	Energy metabolism	Methane metabolism	((K00925 K00625),K01895) (K00193+K00197+K00194) (K00577+K00578+K00579+K00580+K00581-K00582-K00583+K00584) (K00399+K00401+K00402) (K22480+K22481+K22482,K03388+K03389+K03390,K08264+K08265,K03388+K03389+K03390+K14127+(K14126+K14128,K22516+K00125))	0.3	FALSE	K01895,K08264	405954
49	Thermus_sp_CK1	M00356	Methanogenesis, methanol => methane	Pathway modules	Energy metabolism	Methane metabolism	K14080+K04480+K14081 K00399+K00401+K00402 (K22480+K22481+K22482,K03388+K03389+K03390,K08264+K08265,K03388+K03389+K03390+K14127+(K14126+K14128,K22516+K00125))	0.166666666666667	FALSE	K08264	166902
50	Thermus_sp_CK1	M00563	Methanogenesis, methylamine/dimethylamine/trimethylamine => methane	Pathway modules	Energy metabolism	Methane metabolism	K14082 ((K16177-K16176),(K16179-K16178),(K14084-K14083)) K00399+K00401+K00402 (K22480+K22481+K22482,K03388+K03389+K03390,K08264+K08265,K03388+K03389+K03390+K14127+(K14126+K14128,K22516+K00125))	0.125	FALSE	K08264	166902
51	Thermus_sp_CK1	M00358	Coenzyme M biosynthesis	Pathway modules	Energy metabolism	Methane metabolism	K08097 K05979 K05884 K13039+K06034	0.25	FALSE	K05979	206791,161736,299159
52	Thermus_sp_CK1	M00346	Formaldehyde assimilation, serine pathway	Pathway modules	Energy metabolism	Methane metabolism	K00600 K00830 K00018 K11529 K01689 K01595 K00024 K08692+K14067 K08691	0.555555555555556	FALSE	K11529,K01689,K01595,K00024,K00600	323937,53873,138464,291967,361467
53	Thermus_sp_CK1	M00345	Formaldehyde assimilation, ribulose monophosphate pathway	Pathway modules	Energy metabolism	Methane metabolism	(((K08093,K13812) K08094),K13831) (K00850,K16370) K01624	0.666666666666667	FALSE	K01624,K00850	206792,78987,423068
54	Thermus_sp_CK1	M00344	Formaldehyde assimilation, xylulose monophosphate pathway	Pathway modules	Energy metabolism	Methane metabolism	K17100 K00863 K01624 K03841	0.25	FALSE	K01624	206793
55	Thermus_sp_CK1	M00530	Dissimilatory nitrate reduction, nitrate => ammonia	Pathway modules	Energy metabolism	Nitrogen metabolism	(K00370+K00371+K00374,K02567+K02568) (K00362+K00363,K03385+K15876)	0.333333333333333	FALSE	K00370,K00371	109277
56	Thermus_sp_CK1	M00529	Denitrification, nitrate => nitrogen	Pathway modules	Energy metabolism	Nitrogen metabolism	(K00370+K00371+K00374,K02567+K02568) (K00368,K15864) (K04561+K02305) K00376	0.416666666666667	FALSE	K15864,K00370,K00371	52571,109277,109278
57	Thermus_sp_CK1	M00804	Complete nitrification, comammox, ammonia => nitrite => nitrate	Pathway modules	Energy metabolism	Nitrogen metabolism	K10944+K10945+K10946 K10535 K00370+K00371	0.333333333333333	FALSE	K00370,K00371	109277
58	Thermus_sp_CK1	M00176	Assimilatory sulfate reduction, sulfate => H2S	Pathway modules	Energy metabolism	Sulfur metabolism	(K13811,K00958+K00860,K00955+K00957,K00956+K00957+K00860) K00390 (K00380+K00381,K00392)	0.833333333333333	TRUE	K00392,K00958,K00390	168629,96536,96539,96542
59	Thermus_sp_CK1	M00596	Dissimilatory sulfate reduction, sulfate => H2S	Pathway modules	Energy metabolism	Sulfur metabolism	K00958 (K00394+K00395) (K11180+K11181)	0.333333333333333	FALSE	K00958	96536
60	Thermus_sp_CK1	M00595	Thiosulfate oxidation by SOX complex, thiosulfate => sulfate	Pathway modules	Energy metabolism	Sulfur metabolism	K17222+K17223+K17224-K17225-K22622+K17226+K17227	1	TRUE	K22622,K17225,K17224,K17223,K17222,K17226,K17227	26671,26672,26678,26677,26679,26676,475913,475912
61	Thermus_sp_CK1	M00144	NADH:quinone oxidoreductase, prokaryotes	Pathway modules	Energy metabolism	ATP synthesis	K00330+(K00331+K00332+K00333,K00331+K13378,K13380)+K00334+K00335+K00336+K00337+K00338+K00339+K00340+(K00341+K00342)+K00343	0.785714285714286	TRUE	K00340,K00341,K00343,K00339,K00337,K00334,K00335,K00331,K00330,K00333,K00338	259251,247669,247667,259252,299144,299147,299146,299150,299151,299148,299143
62	Thermus_sp_CK1	M00149	Succinate dehydrogenase, prokaryotes	Pathway modules	Energy metabolism	ATP synthesis	K00241+(K00242,K18859,K18860)+K00239+K00240	1	TRUE	K00242,K00241,K00240,K00239	203383,203384,369100,369099
63	Thermus_sp_CK1	M00151	Cytochrome bc1 complex respiratory unit	Pathway modules	Energy metabolism	ATP synthesis	((K00412+K00413,K00410)+K00411),K03886+K03887+K03888,K03890+K03891+K03889	0.333333333333333	FALSE	K03889	160789
64	Thermus_sp_CK1	M00154	Cytochrome c oxidase	Pathway modules	Energy metabolism	ATP synthesis	(K02257+K02262+K02256+K02261+K02263+K02264+K02265+K02266+K02267+K02268+K02270-K02271+K02272-K02273+K02258+K02259+K02260)	0.133333333333333	FALSE	K02257,K02259	55062
65	Thermus_sp_CK1	M00155	Cytochrome c oxidase, prokaryotes	Pathway modules	Energy metabolism	ATP synthesis	K02275+(K02274+K02276,K15408)-K02277	1	TRUE	K02275,K15408,K02276,K02277	55061,431103,431110,431107,431106
66	Thermus_sp_CK1	M00159	V/A-type ATPase, prokaryotes	Pathway modules	Energy metabolism	ATP synthesis	K02117+K02118+K02119+K02120+K02121+K02122+K02107+K02123+K02124	0.666666666666667	FALSE	K02118,K02119,K02122,K02123,K02120,K02117	202391,202394,202393,202397,202390,202392
67	Thermus_sp_CK1	M00082	Fatty acid biosynthesis, initiation	Pathway modules	Lipid metabolism	Fatty acid metabolism	(K11262,(K02160+K01961,K11263)+(K01962+K01963,K18472)) (K00665,K00667+K00668,K11533,(K00645 (K00648,K18473)))	1	TRUE	K00645,K00648,K01962,K01963,K02160,K01961	241453,247662,26186,26187,405202,405201
68	Thermus_sp_CK1	M00083	Fatty acid biosynthesis, elongation	Pathway modules	Lipid metabolism	Fatty acid metabolism	K00665,(K00667 K00668),K11533,((K00647,K09458) K00059 (K02372,K01716,K16363) (K00208,K02371,K10780,K00209))	1	TRUE	K09458,K00208,K02372,K00059	241450,257064,246411,241452,137494,132423
69	Thermus_sp_CK1	M00873	Fatty acid biosynthesis in mitochondria, animals	Pathway modules	Lipid metabolism	Fatty acid metabolism	K18660 K03955+K00645 K09458 K11539+K13370 K22540 K07512	0.25	FALSE	K00645,K09458	241453
70	Thermus_sp_CK1	M00874	Fatty acid biosynthesis in mitochondria, fungi	Pathway modules	Lipid metabolism	Fatty acid metabolism	K11262 K03955+K00645 K09458 K00059 K22541 K07512	0.416666666666667	FALSE	K00645,K09458,K00059	241453,241450,241452,132423
71	Thermus_sp_CK1	M00087	beta-Oxidation	Pathway modules	Lipid metabolism	Fatty acid metabolism	(K00232,K00249,K00255,K06445,K09479) (((K01692,K07511,K13767) (K00022,K07516)),K01825,K01782,K07514,K07515,K10527) (K00632,K07508,K07509,K07513)	0.75	TRUE	K00632,K00249,K01692	324397,323396,324398,38737,2675,402978,427112,161732,172386,367937,103657
72	Thermus_sp_CK1	M00088	Ketone body biosynthesis, acetyl-CoA => acetoacetate/3-hydroxybutyrate/acetone	Pathway modules	Lipid metabolism	Lipid metabolism	K00626 K01641 K01640 K00019 K01574	0.4	FALSE	K00626,K01640	324397,318411,332846,38737,168466,367937
73	Thermus_sp_CK1	M00089	Triacylglycerol biosynthesis	Pathway modules	Lipid metabolism	Lipid metabolism	(K00629,K13506,K13507,K00630,K13508) (K00655,K13509,K13523,K19007,K13513,K13517,K13519,K14674,K22831) (K01080,K15728,K18693) (K11155,K11160,K14456,K22848,K22849)	0.25	FALSE	K00655	457493
74	Thermus_sp_CK1	M00093	Phosphatidylethanolamine (PE) biosynthesis, PA => PS => PE	Pathway modules	Lipid metabolism	Lipid metabolism	K00981 (K00998,K17103) K01613	0.333333333333333	FALSE	K00981	202795
75	Thermus_sp_CK1	M00048	Inosine monophosphate biosynthesis, PRPP + glutamine => IMP	Pathway modules	Nucleotide metabolism	Purine metabolism	K00764 (K01945,K11787,K11788,K13713) (K00601,K11175,K08289,K11787,K01492) (K01952,(K23269+K23264+K23265),(K23270+K23265)) (K01933,K11787,K11788 (K01587,K11808,K01589 K01588)) (K01923,K01587,K13713) K01756 (K00602,(K01492,K06863 K11176))	1	TRUE	K01588,K01589,K23265,K23264,K01923,K01756,K00602,K01945,K11175,K00764,K23269,K01933	272029,272030,455543,455542,455541,455539,166871,312393,312392,361469,361470,97332
76	Thermus_sp_CK1	M00049	Adenine ribonucleotide biosynthesis, IMP => ADP,ATP	Pathway modules	Nucleotide metabolism	Purine metabolism	K01939 K01756 (K00939,K18532,K18533,K00944) (K00940,K00873,K12406)	1	TRUE	K00873,K00939,K01939,K01756,K00940	53874,62242,45452,455539,176119,361431
77	Thermus_sp_CK1	M00050	Guanine ribonucleotide biosynthesis IMP => GDP,GTP	Pathway modules	Nucleotide metabolism	Purine metabolism	K00088 K01951 K00942 (K00940,K18533,K00873,K12406)	1	TRUE	K01951,K00873,K00088,K00940,K00942	323724,53874,123122,176119,361460,81903
78	Thermus_sp_CK1	M00051	Uridine monophosphate biosynthesis, glutamine (+ PRPP) => UMP	Pathway modules	Nucleotide metabolism	Pyrimidine metabolism	(K11540,(K11541 K01465),((K01954,K01955+K01956) (K00609+K00610,K00608) K01465)) (K00226,K00254,K17828) (K13421,K00762 K01591)	0.916666666666667	TRUE	K00762,K01591,K00254,K01465,K00609,K01955,K01956	248521,248520,11805,11804,11803,445290,281788
79	Thermus_sp_CK1	M00052	Pyrimidine ribonucleotide biosynthesis, UMP => UDP/UTP,CDP/CTP	Pathway modules	Nucleotide metabolism	Pyrimidine metabolism	(K13800,K13809,K09903) (K00940,K18533) K01937	1	TRUE	K01937,K09903,K00940	321433,202793,176119
80	Thermus_sp_CK1	M00053	Pyrimidine deoxyribonuleotide biosynthesis, CDP/CTP => dCDP/dCTP,dTDP/dTTP	Pathway modules	Nucleotide metabolism	Pyrimidine metabolism	(K00524,K00525+K00526,K10807+K10808) (K00940,K18533) (K00527,K21636) K01494 K01520 (K00560,K13998) K00943 K00940	0.5625	FALSE	K00525,K01494,K00943,K00940	202198,121126,122209,160433,176119,81654
81	Thermus_sp_CK1	M00020	Serine biosynthesis, glycerate-3P => serine	Pathway modules	Amino acid metabolism	Serine and threonine metabolism	K00058 K00831 (K01079,K02203,K22305)	0.333333333333333	FALSE	K00058	407836
82	Thermus_sp_CK1	M00018	Threonine biosynthesis, aspartate => homoserine => threonine	Pathway modules	Amino acid metabolism	Serine and threonine metabolism	(K00928,K12524,K12525,K12526) K00133 (K00003,K12524,K12525) (K00872,K02204,K02203) K01733	0.8	TRUE	K00003,K01733,K00872,K00133	270108,270107,26655,103662
83	Thermus_sp_CK1	M00033	Ectoine biosynthesis, aspartate => ectoine	Pathway modules	Amino acid metabolism	Serine and threonine metabolism	K00928 K00133 K00836 K06718 K06720	0.2	FALSE	K00133	103662
84	Thermus_sp_CK1	M00021	Cysteine biosynthesis, serine => cysteine	Pathway modules	Amino acid metabolism	Cysteine and methionine metabolism	(K00640,K23304) (K01738,K13034,K17069)	0.5	FALSE	K01738	46966
85	Thermus_sp_CK1	M00609	Cysteine biosynthesis, methionine => cysteine	Pathway modules	Amino acid metabolism	Cysteine and methionine metabolism	K00789 K17462 K01243 K07173 K17216 K17217	0.5	FALSE	K00789,K07173,K01243	473527,81904,81905
86	Thermus_sp_CK1	M00017	Methionine biosynthesis, apartate => homoserine => methionine	Pathway modules	Amino acid metabolism	Cysteine and methionine metabolism	(K00928,K12524,K12525) K00133 (K00003,K12524,K12525) (K00651,K00641) K01739 (K01760,K14155) (K00548,K24042,K00549)	0.571428571428571	FALSE	K00003,K00641,K00548,K00133	270108,59482,445284,103662
87	Thermus_sp_CK1	M00034	Methionine salvage pathway	Pathway modules	Amino acid metabolism	Cysteine and methionine metabolism	K00789 K01611 K00797 ((K01243,K01244) K00899,K00772) K08963 (K16054,K08964 (K09880,K08965 K08966)) K08967 (K00815,K08969,K23977,K00832,K00838)	0.555555555555556	FALSE	K08963,K01611,K00789,K00797,K01243	207753,262839,473527,373812,373813,81905
88	Thermus_sp_CK1	M00035	Methionine degradation	Pathway modules	Amino acid metabolism	Cysteine and methionine metabolism	K00789 (K00558,K17398,K17399) K01251 (K01697,K10150)	0.25	FALSE	K00789	473527
89	Thermus_sp_CK1	M00368	Ethylene biosynthesis, methionine => ethylene	Pathway modules	Amino acid metabolism	Cysteine and methionine metabolism	K00789 (K01762,K20772) K05933	0.333333333333333	FALSE	K00789	473527
90	Thermus_sp_CK1	M00019	Valine/isoleucine biosynthesis, pyruvate => valine / 2-oxobutanoate => isoleucine	Pathway modules	Amino acid metabolism	Branched-chain amino acid metabolism	K01652+(K01653,K11258) K00053 K01687 K00826	1	TRUE	K01687,K00826,K00053,K01652,K01653	200907,122214,388350,388348,388349
91	Thermus_sp_CK1	M00535	Isoleucine biosynthesis, pyruvate => 2-oxobutanoate	Pathway modules	Amino acid metabolism	Branched-chain amino acid metabolism	K09011 K01703+K01704 K00052	0.666666666666667	FALSE	K00052,K01704,K01703	200911,200912,200913,436368
92	Thermus_sp_CK1	M00570	Isoleucine biosynthesis, threonine => 2-oxobutanoate => isoleucine	Pathway modules	Amino acid metabolism	Branched-chain amino acid metabolism	(K17989,K01754) K01652+(K01653,K11258) K00053 K01687 K00826	1	TRUE	K01687,K01754,K00826,K00053,K01652,K01653	200907,270534,122214,388350,388348,388349
93	Thermus_sp_CK1	M00432	Leucine biosynthesis, 2-oxoisovalerate => 2-oxoisocaproate	Pathway modules	Amino acid metabolism	Branched-chain amino acid metabolism	K01649 (K01702,K01703+K01704) K00052	1	TRUE	K00052,K01704,K01703,K01649	200911,200912,200913,436368,388351,388352
94	Thermus_sp_CK1	M00036	Leucine degradation, leucine => acetoacetate + acetyl-CoA	Pathway modules	Amino acid metabolism	Branched-chain amino acid metabolism	K00826 ((K00166+K00167,K11381)+K09699+K00382) (K00253,K00249) (K01968+K01969) (K05607,K13766) K01640	0.625	FALSE	K01640,K00249,K00382,K00826,K00166,K00167	332846,323396,324398,265782,2675,58473,427112,122214,453304,168466,172386,358624,358625
95	Thermus_sp_CK1	M00016	Lysine biosynthesis, succinyl-DAP pathway, aspartate => lysine	Pathway modules	Amino acid metabolism	Lysine metabolism	(K00928,K12524,K12525,K12526) K00133 K01714 K00215 K00674 (K00821,K14267) K01439 K01778 (K01586,K12526)	0.555555555555556	FALSE	K01714,K00821,K01439,K01586,K00133	252684,400560,306051,306040,103662
96	Thermus_sp_CK1	M00525	Lysine biosynthesis, acetyl-DAP pathway, aspartate => lysine	Pathway modules	Amino acid metabolism	Lysine metabolism	K00928 K00133 K01714 K00215 K05822 K00841 K05823 K01778 K01586	0.333333333333333	FALSE	K01714,K01586,K00133	252684,306040,103662
97	Thermus_sp_CK1	M00526	Lysine biosynthesis, DAP dehydrogenase pathway, aspartate => lysine	Pathway modules	Amino acid metabolism	Lysine metabolism	(K00928,K12524,K12525,K12526) K00133 K01714 K00215 K03340 (K01586,K12526)	0.5	FALSE	K01714,K01586,K00133	252684,306040,103662
98	Thermus_sp_CK1	M00527	Lysine biosynthesis, DAP aminotransferase pathway, aspartate => lysine	Pathway modules	Amino acid metabolism	Lysine metabolism	(K00928,K12524,K12525,K12526) K00133 K01714 K00215 K10206 K01778 (K01586,K12526)	0.428571428571429	FALSE	K01714,K01586,K00133	252684,306040,103662
99	Thermus_sp_CK1	M00030	Lysine biosynthesis, AAA pathway, 2-oxoglutarate => 2-aminoadipate => lysine	Pathway modules	Amino acid metabolism	Lysine metabolism	K01655 K17450 K01705 K05824 K00838 K00143 (K00293,K24034) K00290	0.25	FALSE	K01655,K05824	2677.41
100	Thermus_sp_CK1	M00433	Lysine biosynthesis, 2-oxoglutarate => 2-oxoadipate	Pathway modules	Amino acid metabolism	Lysine metabolism	K01655 (K17450 K01705,K16792+K16793) K05824	0.666666666666667	FALSE	K01655,K05824	2677.41
101	Thermus_sp_CK1	M00031	Lysine biosynthesis, mediated by LysW, 2-aminoadipate => lysine	Pathway modules	Amino acid metabolism	Lysine metabolism	K05826 K05827 K05828 K05829 K05830 K05831	1	TRUE	K05831,K05827,K05826,K05830,K05828,K05829	259692,436365,436366,436367,400560,436363,436364,90238
102	Thermus_sp_CK1	M00032	Lysine degradation, lysine => saccharopine => acetoacetyl-CoA	Pathway modules	Amino acid metabolism	Lysine metabolism	K14157 K14085 K00825 (K15791+K00658+K00382) K00252 (K07514,(K07515,K07511) K00022)	0.277777777777778	FALSE	K00382,K00658,K00252	265782,58473,58472,407830,453304
103	Thermus_sp_CK1	M00028	Ornithine biosynthesis, glutamate => ornithine	Pathway modules	Amino acid metabolism	Arginine and proline metabolism	(K00618,K00619,K14681,K14682,K00620,K22477,K22478) ((K00930,K22478) K00145,K12659) (K00818,K00821) (K01438,K14677,K00620)	1	TRUE	K00620,K00145,K00821,K00930,K01438,K00619	6950,436364,400560,145661,170651,170650,306051,281785
104	Thermus_sp_CK1	M00763	Ornithine biosynthesis, mediated by LysW, glutamate => ornithine	Pathway modules	Amino acid metabolism	Arginine and proline metabolism	K05826 K19412 K05828 K05829 K05830 K05831	0.833333333333333	TRUE	K05831,K05826,K05830,K05828,K05829	259692,436366,436367,400560,436363,436364,90238
105	Thermus_sp_CK1	M00844	Arginine biosynthesis, ornithine => arginine	Pathway modules	Amino acid metabolism	Arginine and proline metabolism	K00611 K01940 (K01755,K14681)	1	TRUE	K01940,K01755,K00611	8564,9362,9363,8565,405225,450150,285346
106	Thermus_sp_CK1	M00845	Arginine biosynthesis, glutamate => acetylcitrulline => arginine	Pathway modules	Amino acid metabolism	Arginine and proline metabolism	K22478 K00145 K00821 K09065 K01438 K01940 K01755	0.714285714285714	FALSE	K01940,K01755,K00145,K00821,K01438	8564,9362,9363,8565,436364,400560,405225,170651,306051,285346
107	Thermus_sp_CK1	M00029	Urea cycle	Pathway modules	Amino acid metabolism	Arginine and proline metabolism	K01948 K00611 K01940 (K01755,K14681) K01476	0.8	TRUE	K01476,K01940,K01755,K00611	247665,8564,9362,9363,8565,405225,450150,285346
108	Thermus_sp_CK1	M00015	Proline biosynthesis, glutamate => proline	Pathway modules	Amino acid metabolism	Arginine and proline metabolism	((K00931 K00147),K12657) K00286	1	TRUE	K00286,K00147,K00931	202800,427116,427117,137743
109	Thermus_sp_CK1	M00133	Polyamine biosynthesis, arginine => agmatine => putrescine => spermidine	Pathway modules	Amino acid metabolism	Polyamine biosynthesis	(K01583,K01584,K01585,K02626) K01480 K01611 K00797	0.75	TRUE	K01611,K01480,K00797	262839,247665,405207,373812,373813
110	Thermus_sp_CK1	M00134	Polyamine biosynthesis, arginine => ornithine => putrescine	Pathway modules	Amino acid metabolism	Polyamine biosynthesis	K01476 K01581	0.5	FALSE	K01476	247665
111	Thermus_sp_CK1	M00026	Histidine biosynthesis, PRPP => histidine	Pathway modules	Amino acid metabolism	Histidine metabolism	(K00765-K02502) (K01523 K01496,K11755,K14152) (K01814,K24017) (K02501+K02500,K01663) ((K01693 K00817 (K04486,K05602,K18649)),(K01089 K00817)) (K00013,K14152)	0.6875	FALSE	K00013,K01814,K00765,K02502,K04486,K01496,K02500,K11755	202411,40969,405652,122212,122211,97320,86189,86188
112	Thermus_sp_CK1	M00022	Shikimate pathway, phosphoenolpyruvate + erythrose-4P => chorismate	Pathway modules	Amino acid metabolism	Aromatic amino acid metabolism	(K01626,K03856,K13853) (((K01735,K13829) ((K03785,K03786) K00014,K13832)),K13830) ((K00891,K13829) (K00800,K24018),K13830) K01736	0.857142857142857	TRUE	K13853,K03856,K00800,K01735,K00891,K01736,K03786	201746,253870,261845,261846,39647,65806,57561,131121
113	Thermus_sp_CK1	M00023	Tryptophan biosynthesis, chorismate => tryptophan	Pathway modules	Amino acid metabolism	Aromatic amino acid metabolism	(((K01657+K01658,K13503,K13501,K01656) K00766),K13497) (((K01817,K24017) (K01656,K01609)),K13498,K13501) (K01695+(K01696,K06001),K01694)	0.8	TRUE	K01695,K01696,K01817,K00766,K01658,K01657	220160,220159,202197,45456,449363,449362,449364
114	Thermus_sp_CK1	M00024	Phenylalanine biosynthesis, chorismate => phenylpyruvate => phenylalanine	Pathway modules	Amino acid metabolism	Aromatic amino acid metabolism	((K01850,K04092,K14187,K04093,K04516,K06208,K06209) (K01713,K04518,K05359),K14170) (K00832,K00838)	0.666666666666667	FALSE	K06208,K04518	403142
115	Thermus_sp_CK1	M00025	Tyrosine biosynthesis, chorismate => HPP => tyrosine	Pathway modules	Amino acid metabolism	Aromatic amino acid metabolism	(((K01850,K04092,K14170,K04093,K04516,K06208,K06209) (K04517,K00211)),K14187) (K00832,K00838)	0.666666666666667	FALSE	K04517,K06208	65807.4
116	Thermus_sp_CK1	M00533	Homoprotocatechuate degradation, homoprotocatechuate => 2-oxohept-3-enedioate	Pathway modules	Amino acid metabolism	Aromatic amino acid metabolism	K00455 K00151 K01826 K05921	0.5	FALSE	K05921,K00151	252683,252682,312390
117	Thermus_sp_CK1	M00038	Tryptophan metabolism, tryptophan => kynurenine => 2-aminomuconate	Pathway modules	Amino acid metabolism	Aromatic amino acid metabolism	(K00453,K00463) (K01432,K14263,K07130) K00486 K01556 K00452 K03392 (K10217,K23234)	0.142857142857143	FALSE	K07130	306055
118	Thermus_sp_CK1	M00027	GABA (gamma-Aminobutyrate) shunt	Pathway modules	Amino acid metabolism	Other amino acid metabolism	K01580 (K13524,K07250,K00823,K16871) (K00135,K00139,K17761)	0.333333333333333	FALSE	K00135	161363
119	Thermus_sp_CK1	M00127	Thiamine biosynthesis, prokaryotes, AIR (+ DXP/tyrosine) => TMP/TPP	Pathway modules	Metabolism of cofactors and vitamins	Cofactor and vitamin metabolism	K03148+K03154 K03151 K03150 K03149 K03147 ((K00941 K00788),K14153,K21219) K00946	0.8125	TRUE	K00788,K00946,K03149,K00941,K03151,K03147,K03154	168630,299160,96545,96549,96543,90888,96547,96544
120	Thermus_sp_CK1	M00895	Thiamine biosynthesis, prokaryotes, AIR (+ DXP/glycine) => TMP/TPP	Pathway modules	Metabolism of cofactors and vitamins	Cofactor and vitamin metabolism	K03148+K03154 K03151 K03153 K03149 K10810 K03147 K00941 K00788 K00946	0.722222222222222	FALSE	K00788,K00946,K03149,K00941,K03151,K03147,K03154	168630,299160,96545,96549,96543,90888,96547,96544
121	Thermus_sp_CK1	M00896	Thiamine biosynthesis, archaea, AIR (+ NAD+) => TMP/TPP	Pathway modules	Metabolism of cofactors and vitamins	Cofactor and vitamin metabolism	K22699 K03147 (K00941 (K00788,K21220),K21219) K00946	0.8	TRUE	K00788,K00946,K00941,K03147	168630,299160,96549,96543,96547
122	Thermus_sp_CK1	M00897	Thiamine biosynthesis, plants, AIR (+ NAD+) => TMP/thiamine/TPP	Pathway modules	Metabolism of cofactors and vitamins	Cofactor and vitamin metabolism	K03146 K03147 K14153 K22911 K00949	0.4	FALSE	K00949,K03147	475919
123	Thermus_sp_CK1	M00898	Thiamine biosynthesis, pyridoxal-5P => TMP/thiamine/TPP	Pathway modules	Metabolism of cofactors and vitamins	Cofactor and vitamin metabolism	K03146 K18278 K00877 K14154 -- K00949	0.166666666666667	FALSE	K00949	475918
124	Thermus_sp_CK1	M00899	Thiamine salvage pathway, HMP/HET => TMP	Pathway modules	Metabolism of cofactors and vitamins	Cofactor and vitamin metabolism	K00878 ((K00941 K00788),K14153,K21219)	0.666666666666667	FALSE	K00788,K00941	168630,96549,96543
125	Thermus_sp_CK1	M00125	Riboflavin biosynthesis, plants and bacteria, GTP => riboflavin/FMN/FAD	Pathway modules	Metabolism of cofactors and vitamins	Cofactor and vitamin metabolism	(K01497,K14652) (K01498 K00082,K11752) (K22912,K20860,K20861,K20862,K21063,K21064) (K02858,K14652) K00794 K00793 (K20884 K22949,K11753)	0.857142857142857	TRUE	K00793,K14652,K01497,K11752,K11753,K00794	184516,184517,184515,387789,97325
126	Thermus_sp_CK1	M00911	Riboflavin biosynthesis, fungi, GTP => riboflavin/FMN/FAD	Pathway modules	Metabolism of cofactors and vitamins	Cofactor and vitamin metabolism	K01497 K14654 K14655 -- K02858 K00794 K00793 K00861 K00953	0.333333333333333	FALSE	K00793,K01497,K00794	184516,184517,97325
127	Thermus_sp_CK1	M00916	Pyridoxal-P biosynthesis, R5P + glyceraldehyde-3P + glutamine => pyridoxal-P	Pathway modules	Metabolism of cofactors and vitamins	Cofactor and vitamin metabolism	K06215+K08681	1	TRUE	K06215,K08681	252659
128	Thermus_sp_CK1	M00115	NAD biosynthesis, aspartate => quinolinate => NAD	Pathway modules	Metabolism of cofactors and vitamins	Cofactor and vitamin metabolism	(K00278,K06989) K03517 K00767 (K00969,K06210) (K01916,K01950)	0.8	TRUE	K00278,K03517,K00767,K00969	239178,239179,239182,377427
129	Thermus_sp_CK1	M00912	NAD biosynthesis, tryptophan => quinolinate => NAD	Pathway modules	Metabolism of cofactors and vitamins	Cofactor and vitamin metabolism	(K00453,K00463) (K01432,K14263,K07130) K00486 K01556 K00452 K00767 (K00969,K06210) (K01916,K01950)	0.375	FALSE	K00767,K07130,K00969	239182,306055,377427
130	Thermus_sp_CK1	M00119	Pantothenate biosynthesis, valine/L-aspartate => pantothenate	Pathway modules	Metabolism of cofactors and vitamins	Cofactor and vitamin metabolism	K00826 K00606 K00077 K01579 (K01918,K13799)	0.8	TRUE	K00606,K01918,K00826,K01579	340837,404558,421912,122214,445294
131	Thermus_sp_CK1	M00913	Pantothenate biosynthesis, 2-oxoisovalerate/spermine => pantothenate	Pathway modules	Metabolism of cofactors and vitamins	Cofactor and vitamin metabolism	K00606 K00077 K13367 K00128 K01918	0.4	FALSE	K00606,K01918	340837,404558,421912
132	Thermus_sp_CK1	M00120	Coenzyme A biosynthesis, pantothenate => CoA	Pathway modules	Metabolism of cofactors and vitamins	Cofactor and vitamin metabolism	(K00867,K03525,K01947,K09680) ((K01922,K21977) K01598,K13038) (K02318,(K00954,K02201) K00859)	1	TRUE	K00954,K00859,K03525,K13038	403140,157881,137915,361462
133	Thermus_sp_CK1	M00914	Coenzyme A biosynthesis, archaea, 2-oxoisovalerate => 4-phosphopantoate => CoA	Pathway modules	Metabolism of cofactors and vitamins	Cofactor and vitamin metabolism	K00606 K00077 K06982 K09722 K13038 K02201 K09735	0.285714285714286	FALSE	K00606,K13038	340837,421912,361462
134	Thermus_sp_CK1	M00572	Pimeloyl-ACP biosynthesis, BioC-BioH pathway, malonyl-ACP => pimeloyl-ACP	Pathway modules	Metabolism of cofactors and vitamins	Cofactor and vitamin metabolism	K02169 (K00647,K09458) K00059 K02372 K00208 (K02170,K09789,K19560,K19561)	0.666666666666667	FALSE	K09458,K00208,K02372,K00059	241450,257064,246411,241452,137494,132423
135	Thermus_sp_CK1	M00881	Lipoic acid biosynthesis, plants and bacteria, octanoyl-ACP => dihydrolipoyl-E2/H	Pathway modules	Metabolism of cofactors and vitamins	Cofactor and vitamin metabolism	K03801 K03644	1	TRUE	K03644,K03801	453310
136	Thermus_sp_CK1	M00882	Lipoic acid biosynthesis, eukaryotes, octanoyl-ACP => dihydrolipoyl-H	Pathway modules	Metabolism of cofactors and vitamins	Cofactor and vitamin metabolism	K23735 K03644	0.5	FALSE	K03644	453310
137	Thermus_sp_CK1	M00883	Lipoic acid biosynthesis, animals and bacteria, octanoyl-ACP => dihydrolipoyl-H => dihydrolipoyl-E2	Pathway modules	Metabolism of cofactors and vitamins	Cofactor and vitamin metabolism	(K23735,K23734) K03644 (K10105,K16869)	0.333333333333333	FALSE	K03644	453310
138	Thermus_sp_CK1	M00884	Lipoic acid biosynthesis, octanoyl-CoA => dihydrolipoyl-E2	Pathway modules	Metabolism of cofactors and vitamins	Cofactor and vitamin metabolism	K23750 K03644	0.5	FALSE	K03644	453310
139	Thermus_sp_CK1	M00126	Tetrahydrofolate biosynthesis, GTP => THF	Pathway modules	Metabolism of cofactors and vitamins	Cofactor and vitamin metabolism	(K01495,K09007,K22391) (K01077,K01113,(K08310,K19965)) ((K13939,(K13940,K01633 K00950) K00796),(K01633 K13941)) (K11754,K20457) (K00287,K13998)	0.714285714285714	FALSE	K01495,K00950,K11754,K00796,K01633	342504,400559,460900,176116,176117
140	Thermus_sp_CK1	M00840	Tetrahydrofolate biosynthesis, mediated by ribA and trpF, GTP => THF	Pathway modules	Metabolism of cofactors and vitamins	Cofactor and vitamin metabolism	K14652 K22100 -- K01633 K13941 K22099 K00287	0.285714285714286	FALSE	K14652,K01633	184517
141	Thermus_sp_CK1	M00841	Tetrahydrofolate biosynthesis, mediated by PTPS, GTP => THF	Pathway modules	Metabolism of cofactors and vitamins	Cofactor and vitamin metabolism	K01495 K22101 K13941 K11754 K13998	0.4	FALSE	K01495,K11754	342504
142	Thermus_sp_CK1	M00842	Tetrahydrobiopterin biosynthesis, GTP => BH4	Pathway modules	Metabolism of cofactors and vitamins	Cofactor and vitamin metabolism	K01495 K01737 K00072	0.333333333333333	FALSE	K01495	342504
143	Thermus_sp_CK1	M00843	L-threo-Tetrahydrobiopterin biosynthesis, GTP => L-threo-BH4	Pathway modules	Metabolism of cofactors and vitamins	Cofactor and vitamin metabolism	K01495 K01737 K17745	0.333333333333333	FALSE	K01495	342504
144	Thermus_sp_CK1	M00880	Molybdenum cofactor biosynthesis, GTP => molybdenum cofactor	Pathway modules	Metabolism of cofactors and vitamins	Cofactor and vitamin metabolism	((K03639 K03637),K20967) (K03635,K21142) (((K03831,K03638) K03750),K15376)	1	TRUE	K03639,K03637,K21142,K03635,K03831,K03750	205189,46951,427108,460898,159454
145	Thermus_sp_CK1	M00140	C1-unit interconversion, prokaryotes	Pathway modules	Metabolism of cofactors and vitamins	Cofactor and vitamin metabolism	K00600 (K01491,(K00300 K01500)) K01938	1	TRUE	K01938,K01491,K00600	270533,405198,361467
146	Thermus_sp_CK1	M00141	C1-unit interconversion, eukaryotes	Pathway modules	Metabolism of cofactors and vitamins	Cofactor and vitamin metabolism	K00600 (K00288,(K13403 K13402))	0.5	FALSE	K00600	361467
147	Thermus_sp_CK1	M00846	Siroheme biosynthesis, glutamyl-tRNA => siroheme	Pathway modules	Metabolism of cofactors and vitamins	Cofactor and vitamin metabolism	K02492 K01845 K01698 K01749 (K01719,K13542,K13543) (K02302,(K00589,K02303,K02496,K13542,K13543)+K02304-K03794)	1	TRUE	K01845,K01749,K02492,K01719,K01698,K02304,K02303	59484,460902,455533,455534,160442,386029,96541,96540,96537
148	Thermus_sp_CK1	M00868	Heme biosynthesis, animals and fungi, glycine => heme	Pathway modules	Metabolism of cofactors and vitamins	Cofactor and vitamin metabolism	K00643 K01698 K01749 K01719 K01599 K00228 K00231 K01772	0.75	TRUE	K01772,K01599,K00231,K01749,K01719,K01698	339723,339724,339722,460902,455534,160442,96541
149	Thermus_sp_CK1	M00121	Heme biosynthesis, plants and bacteria, glutamate => heme	Pathway modules	Metabolism of cofactors and vitamins	Cofactor and vitamin metabolism	K01885 K02492 K01845 K01698 K01749 (K01719,K13542,K13543) K01599 (K00228,K02495) (K00230,K00231,K08973) K01772	1	TRUE	K01772,K01599,K00231,K01845,K01749,K02492,K01719,K02495,K01698,K01885	339723,339724,339722,59484,460902,455533,455534,161368,160442,299542,386029,96541
150	Thermus_sp_CK1	M00926	Heme biosynthesis, bacteria, glutamyl-tRNA => coproporphyrin III => heme	Pathway modules	Metabolism of cofactors and vitamins	Cofactor and vitamin metabolism	K02492 K01845 K01698 K01749 (K01719,K13542) K01599 K00231 K01772 K00435	1	TRUE	K01772,K01599,K00231,K01845,K00435,K01749,K02492,K01719,K01698	339723,339724,339722,59484,402992,460902,455533,455534,160442,386029,96541
151	Thermus_sp_CK1	M00847	Heme biosynthesis, archaea, siroheme => heme	Pathway modules	Metabolism of cofactors and vitamins	Cofactor and vitamin metabolism	K22225 K22226 K22227	0.333333333333333	FALSE	K22227	52570.5
152	Thermus_sp_CK1	M00924	Cobalamin biosynthesis, anaerobic, uroporphyrinogen III => sirohydrochlorin => cobyrinate a,c-diamide	Pathway modules	Metabolism of cofactors and vitamins	Cofactor and vitamin metabolism	(K02302,(K02303,K13542) K02304) (K02190,K03795,K22011) K03394 (K05934,K13541,K21479) K05936 (K02189,K13541) K02188 K05895 (K02191 K03399,K00595) K06042 K02224	0.25	FALSE	K02224,K02304,K02303	82931,96540,96537
153	Thermus_sp_CK1	M00925	Cobalamin biosynthesis, aerobic, uroporphyrinogen III => precorrin 2 => cobyrinate a,c-diamide	Pathway modules	Metabolism of cofactors and vitamins	Cofactor and vitamin metabolism	(K02303,K13542) (K03394,K13540) K02229 (K05934,K13540,K13541) K05936 K02228 K05895 K00595 K06042 K02224 K02230+K09882+K09883	0.181818181818182	FALSE	K02224,K02303	82932
154	Thermus_sp_CK1	M00122	Cobalamin biosynthesis, cobyrinate a,c-diamide => cobalamin	Pathway modules	Metabolism of cofactors and vitamins	Cofactor and vitamin metabolism	(K00798,K19221) K02232 (K02225,K02227) K02231 K00768 (K02226,K22316) K02233	0.857142857142857	TRUE	K02231,K02232,K00798,K02226,K02233,K00768,K19221	328523,427119,137741,97333,82934,82935,82933
155	Thermus_sp_CK1	M00117	Ubiquinone biosynthesis, prokaryotes, chorismate (+ polyprenyl-PP) => ubiquinol	Pathway modules	Metabolism of cofactors and vitamins	Cofactor and vitamin metabolism	(K03181,K18240) K03179 (K03182+K03186) K18800 K00568 K03185 K03183 K03184 K00568	0.333333333333333	FALSE	K03186,K03179,K03183,K03182	2674,445295,304834,378820
156	Thermus_sp_CK1	M00116	Menaquinone biosynthesis, chorismate (+ polyprenyl-PP) => menaquinol	Pathway modules	Metabolism of cofactors and vitamins	Cofactor and vitamin metabolism	K02552 K02551 K08680 K02549 K01911 K01661 K19222 K02548 K03183	0.333333333333333	FALSE	K02549,K19222,K03183	400160,282688,304834
157	Thermus_sp_CK1	M00930	Menaquinone biosynthesis, futalosine pathway	Pathway modules	Metabolism of cofactors and vitamins	Cofactor and vitamin metabolism	K11782 K18285 (K18286,K20810) K11783 K11784 K11785	0.666666666666667	FALSE	K11784,K20810,K11783,K11785	220161,400158,388343,361454
158	Thermus_sp_CK1	M00931	Menaquinone biosynthesis, modified futalosine pathway	Pathway modules	Metabolism of cofactors and vitamins	Cofactor and vitamin metabolism	K11782 K18285 K18284 K11784 K11785	0.4	FALSE	K11784,K11785	220161
159	Thermus_sp_CK1	M00932	Phylloquinone biosynthesis, chorismate (+ phytyl-PP) => phylloquinol	Pathway modules	Metabolism of cofactors and vitamins	Cofactor and vitamin metabolism	(K02552 K02551 K08680 K02549,K14759) (K01911,K14760) K01661 (K19222,K12073) K23094 K17872 K23095	0.2	FALSE	K02549,K19222	400160
160	Thermus_sp_CK1	M00095	C5 isoprenoid biosynthesis, mevalonate pathway	Pathway modules	Biosynthesis of terpenoids and polyketides	Terpenoid backbone biosynthesis	K00626 K01641 K00021 K00869 (K00938,K13273) K01597 K01823	0.142857142857143	FALSE	K00626	324397,318411,38737,367937
161	Thermus_sp_CK1	M00849	C5 isoprenoid biosynthesis, mevalonate pathway, archaea	Pathway modules	Biosynthesis of terpenoids and polyketides	Terpenoid backbone biosynthesis	K00626 K01641 (K00021,K00054) ((K00869 K17942),(K18689 K18690 K22813)) K06981 K01823	0.142857142857143	FALSE	K00626	324397,318411,38737,367937
162	Thermus_sp_CK1	M00096	C5 isoprenoid biosynthesis, non-mevalonate pathway	Pathway modules	Biosynthesis of terpenoids and polyketides	Terpenoid backbone biosynthesis	K01662 K00099 (K00991,K12506) K00919 (K01770,K12506) K03526 K03527 K01823	0.625	FALSE	K03527,K00099,K03526,K00919,K01662	205184,202796,257062,5587,46958,137495
163	Thermus_sp_CK1	M00793	dTDP-L-rhamnose biosynthesis	Pathway modules	Biosynthesis of terpenoids and polyketides	Polyketide sugar unit biosynthesis	K00973 K01710 (K01790 K00067,K23987)	0.333333333333333	FALSE	K00973	271715
164	Thermus_sp_CK1	M00848	Aurachin biosynthesis, anthranilate => aurachin A	Pathway modules	Biosynthesis of other secondary metabolites	Biosynthesis of other antibiotics	K09460 K02078+K14245+K14246+K22798 K22799 K22800 K21272 K21271 K22801 K22802	0.03125	FALSE	K02078	241451
165	Thermus_sp_CK1	M00835	Pyocyanine biosynthesis, chorismate => pyocyanine	Pathway modules	Biosynthesis of other secondary metabolites	Biosynthesis of other bacterial compounds	K13063 K20261 K06998 K20260 K20262 K21103 K20940	0.142857142857143	FALSE	K06998	450142
166	Thermus_sp_CK1	M00568	Catechol ortho-cleavage, catechol => 3-oxoadipate	Pathway modules	Xenobiotics biodegradation	Aromatics degradation	K03381 K01856 K03464 (K01055,K14727)	0.25	FALSE	K01055	213862
167	Thermus_sp_CK1	M00569	Catechol meta-cleavage, catechol => acetyl-CoA / 4-methylcatechol => propanoyl-CoA	Pathway modules	Xenobiotics biodegradation	Aromatics degradation	(K00446,K07104) ((K10217 K01821 K01617),K10216) (K18364,K02554) (K18365,K01666) (K18366,K04073)	0.428571428571429	FALSE	K00446,K07104,K01821,K01666	227780,240357,42233,42228,42232,448492
168	Thermus_sp_CK1	M00878	Phenylacetate degradation, phenylaxetate => acetyl-CoA/succinyl-CoA	Pathway modules	Xenobiotics biodegradation	Aromatics degradation	K01912 K02609+K02610+K02611+K02612+K02613 K15866 K02618 K02615 K01692 K00074	0.828571428571429	TRUE	K01912,K02609,K02618,K02612,K02611,K02610,K01692,K15866,K00074	328526,239171,239175,239174,239173,239172,272031,402978,161732,385122,103657
169	Thermus_sp_CK1	M00545	Trans-cinnamate degradation, trans-cinnamate => acetyl-CoA	Pathway modules	Xenobiotics biodegradation	Aromatics degradation	(((K05708+K05709+K05710+K00529) K05711),K05712) K05713 K05714 K02554 K01666 K04073	0.178571428571429	FALSE	K05710,K01666	46119.4
170	Thermus_sp_CK1	M00651	Vancomycin resistance, D-Ala-D-Lac type	Signature modules	Gene set	Drug resistance	(K18345 K18344 K07260 K18346),(K18351 K18352 K18354 K18353) (K18347 K15739 K08641)	0.142857142857143	FALSE	K18346	91708
171	Thermus_sp_CK1	M00611	Oxygenic photosynthesis in plants and cyanobacteria	Signature modules	Module set	Metabolic capacity	(M00161,M00163) M00165	0.454545454545455	FALSE	K01602,K00855,K01601,K02446,K00615,K01624,K01807,K00134,K00927	346985,346987,206800,206799,206801,206790,206792,220164,78987,121125,438142,438143,361144
172	Thermus_sp_CK1	M00612	Anoxygenic photosynthesis in purple bacteria	Signature modules	Module set	Metabolic capacity	M00597 M00165	0.454545454545455	FALSE	K01602,K00855,K01601,K02446,K00615,K01624,K01807,K00134,K00927	346985,346987,206800,206799,206801,206790,206792,220164,78987,121125,438142,438143,361144
173	Thermus_sp_CK1	M00613	Anoxygenic photosynthesis in green nonsulfur bacteria	Signature modules	Module set	Metabolic capacity	M00597 M00376	0.192307692307692	FALSE	K00242,K00241,K05606,K01962,K01963,K02160,K01961,K01849,K01848,K00240,K01679,K00239	203383,203384,201749,26186,26187,405202,405201,184521,184522,369100,388345,369099
174	Thermus_sp_CK1	M00614	Anoxygenic photosynthesis in green sulfur bacteria	Signature modules	Module set	Metabolic capacity	M00598 M00173	0.409090909090909	FALSE	K01006,K00242,K00241,K01681,K00031,K00174,K00175,K01595,K01007,K00024,K00240,K01902,K01679,K01903,K00239	328520,203383,203384,202389,263711,145666,145667,138464,305325,291967,369100,385120,388345,385119,369099
175	Thermus_sp_CK1	M00617	Methanogen	Signature modules	Module set	Metabolic capacity	M00567,M00357,M00356,M00563	0.3	FALSE	K01895	405954
176	Thermus_sp_CK1	M00618	Acetogen	Signature modules	Module set	Metabolic capacity	M00377 M00579	0.214285714285714	FALSE	K01938,K01491,K00297	270533,405198,97316
177	Thermus_sp_CK1	M00615	Nitrate assimilation	Signature modules	Module set	Metabolic capacity	(K02575,K15576+K15577+K15578-K15579) M00531	0.5	FALSE	K02575	339711
178	Thermus_sp_CK1	M00616	Sulfate-sulfur assimilation	Signature modules	Module set	Metabolic capacity	(K02048,K23163)+K02046+K02047+K02045 M00176	0.416666666666667	FALSE	K00392,K00958,K00390	168629,96536,96539,96542
179	Fontimonas_thermophila_CK2	M00001	Glycolysis (Embden-Meyerhof pathway), glucose => pyruvate	Pathway modules	Carbohydrate metabolism	Central carbohydrate metabolism	(K00844,K12407,K00845,K00886,K08074,K00918) (K01810,K06859,K13810,K15916) (K00850,K16370,K21071,K00918) (K01623,K01624,K11645,K16305,K16306) K01803 ((K00134,K00150) K00927,K11389) (K01834,K15633,K15634,K15635) K01689 (K00873,K12406)	0.5	FALSE	K00134,K00927,K00873,K01834,K21071	22875,22874,125564,174144,174155
180	Fontimonas_thermophila_CK2	M00002	Glycolysis, core module involving three-carbon compounds	Pathway modules	Carbohydrate metabolism	Central carbohydrate metabolism	K01803 ((K00134,K00150) K00927,K11389) (K01834,K15633,K15634,K15635) K01689 (K00873,K12406)	0.666666666666667	FALSE	K00134,K00927,K00873,K01834	22875,22874,125564,174144
181	Fontimonas_thermophila_CK2	M00003	Gluconeogenesis, oxaloacetate => fructose-6P	Pathway modules	Carbohydrate metabolism	Central carbohydrate metabolism	(K01596,K01610) K01689 (K01834,K15633,K15634,K15635) K00927 (K00134,K00150) K01803 ((K01623,K01624,K11645) (K03841,K02446,K11532,K01086,K04041),K01622)	0.625	FALSE	K00134,K00927,K01834,K01610,K03841	22875,22874,174144,296018,295866
182	Fontimonas_thermophila_CK2	M00307	Pyruvate oxidation, pyruvate => acetyl-CoA	Pathway modules	Carbohydrate metabolism	Central carbohydrate metabolism	((K00163,K00161+K00162)+K00627+K00382-K13997),K00169+K00170+K00171+(K00172,K00189),K03737	1	TRUE	K00627,K00163,K00382	247958,247959,125572
183	Fontimonas_thermophila_CK2	M00009	Citrate cycle (TCA cycle, Krebs cycle)	Pathway modules	Carbohydrate metabolism	Central carbohydrate metabolism	(K01647,K05942) (K01681,K01682) (K00031,K00030) (K00164+K00658+K00382,K00174+K00175-K00177-K00176) (K01902+K01903,K01899+K01900,K18118) (K00234+K00235+K00236+K00237,K00239+K00240+K00241-(K00242,K18859,K18860),K00244+K00245+K00246-K00247) (K01676,K01679,K01677+K01678) (K00026,K00025,K00024,K00116)	0.541666666666667	FALSE	K01647,K00382,K00024,K01902,K01903,K00242,K00240,K00241,K00239	248071,125572,471449,174330,174329,296048,296050,296047,296049
184	Fontimonas_thermophila_CK2	M00010	Citrate cycle, first carbon oxidation, oxaloacetate => 2-oxoglutarate	Pathway modules	Carbohydrate metabolism	Central carbohydrate metabolism	(K01647,K05942) (K01681,K01682) (K00031,K00030)	0.333333333333333	FALSE	K01647	248071
185	Fontimonas_thermophila_CK2	M00011	Citrate cycle, second carbon oxidation, 2-oxoglutarate => oxaloacetate	Pathway modules	Carbohydrate metabolism	Central carbohydrate metabolism	(K00164+K00658+K00382,K00174+K00175-K00177-K00176) (K01902+K01903,K01899+K01900,K18118) (K00234+K00235+K00236+K00237,K00239+K00240+K00241-(K00242,K18859,K18860),K00244+K00245+K00246-K00247) (K01676,K01679,K01677+K01678) (K00026,K00025,K00024,K00116)	0.666666666666667	FALSE	K00382,K00024,K01902,K01903,K00242,K00240,K00241,K00239	125572,471449,174330,174329,296048,296050,296047,296049
186	Fontimonas_thermophila_CK2	M00004	Pentose phosphate pathway (Pentose phosphate cycle)	Pathway modules	Carbohydrate metabolism	Central carbohydrate metabolism	(K13937,((K00036,K19243) (K01057,K07404))) K00033 K01783 (K01807,K01808) K00615 K00616 (K01810,K06859,K13810,K15916)	0.428571428571429	FALSE	K00615,K01783,K01807	22876,295832,295860
187	Fontimonas_thermophila_CK2	M00007	Pentose phosphate pathway, non-oxidative phase, fructose 6P => ribose 5P	Pathway modules	Carbohydrate metabolism	Central carbohydrate metabolism	K00615 (K00616,K13810) K01783 (K01807,K01808)	0.75	TRUE	K00615,K01783,K01807	22876,295832,295860
188	Fontimonas_thermophila_CK2	M00580	Pentose phosphate pathway, archaea, fructose 6P => ribose 5P	Pathway modules	Carbohydrate metabolism	Central carbohydrate metabolism	(K08094 (K08093,K13812),K13831) K01807	0.5	FALSE	K01807	295860
189	Fontimonas_thermophila_CK2	M00308	Semi-phosphorylative Entner-Doudoroff pathway, gluconate => glycerate-3P	Pathway modules	Carbohydrate metabolism	Central carbohydrate metabolism	K05308 K00874 K01625 (K00134 K00927,K00131,K18978)	0.4	FALSE	K00134,K00927	22875.2
190	Fontimonas_thermophila_CK2	M00632	Galactose degradation, Leloir pathway, galactose => alpha-D-glucose-1P	Pathway modules	Carbohydrate metabolism	Other carbohydrate metabolism	K01785 K00849 K00965 K01784	0.25	FALSE	K01784	296000
191	Fontimonas_thermophila_CK2	M00552	D-galactonate degradation, De Ley-Doudoroff pathway, D-galactonate => glycerate-3P	Pathway modules	Carbohydrate metabolism	Other carbohydrate metabolism	K01684 K00883 K01631 K00134 K00927	0.4	FALSE	K00134,K00927	22875.2
192	Fontimonas_thermophila_CK2	M00012	Glyoxylate cycle	Pathway modules	Carbohydrate metabolism	Other carbohydrate metabolism	K01647 (K01681,K01682) K01637 (K01638,K19282) (K00026,K00025,K00024)	0.4	FALSE	K01647,K00024	248071
193	Fontimonas_thermophila_CK2	M00373	Ethylmalonyl pathway	Pathway modules	Carbohydrate metabolism	Other carbohydrate metabolism	K00626 K00023 K17865 K14446 K14447 K14448 K14449 K08691 K14451 K01965+K01966 K05606 K01847	0.166666666666667	FALSE	K00626,K00023	9311,125532,125552,471484,296093,295891,390723
194	Fontimonas_thermophila_CK2	M00740	Methylaspartate cycle	Pathway modules	Carbohydrate metabolism	Other carbohydrate metabolism	K01647 K01681 K00031 K00261 K19268+K01846 K04835 K19280 K14449 K19281 K19282 K00024	0.181818181818182	FALSE	K01647,K00024	248071
195	Fontimonas_thermophila_CK2	M00532	Photorespiration	Pathway modules	Carbohydrate metabolism	Other carbohydrate metabolism	(K01601-K01602) K19269 K11517 K03781 K14272 K00600 K00830 (K15893,K15919) K15918 K00281+K00605+K00382+K02437	0.175	FALSE	K00382,K15918,K02437,K00605	125572,174487,174289,174288
196	Fontimonas_thermophila_CK2	M00131	Inositol phosphate metabolism, Ins(1,3,4,5)P4 => Ins(1,3,4)P3 => myo-inositol	Pathway modules	Carbohydrate metabolism	Other carbohydrate metabolism	K01106 K01107 K01109 K01092	0.25	FALSE	K01092	431134
197	Fontimonas_thermophila_CK2	M00165	Reductive pentose phosphate cycle (Calvin cycle)	Pathway modules	Energy metabolism	Carbon fixation	K00855 (K01601-K01602) K00927 (K05298,K00150,K00134) (K01623,K01624) (K03841,K02446,K11532,K01086) K00615 (K01623,K01624) (K01100,K11532,K01086) K00615 (K01807,K01808)	0.545454545454545	FALSE	K00134,K00615,K00927,K03841,K01807	22875,22876,22874,295866,295860
198	Fontimonas_thermophila_CK2	M00166	Reductive pentose phosphate cycle, ribulose-5P => glyceraldehyde-3P	Pathway modules	Energy metabolism	Carbon fixation	K00855 (K01601-K01602) K00927 (K05298,K00150,K00134)	0.5	FALSE	K00134,K00927	22875.2
199	Fontimonas_thermophila_CK2	M00167	Reductive pentose phosphate cycle, glyceraldehyde-3P => ribulose-5P	Pathway modules	Energy metabolism	Carbon fixation	(K01623,K01624) (K03841,K02446,K11532,K01086) K00615 (K01623,K01624) (K01100,K11532,K01086) K00615 (K01807,K01808)	0.571428571428571	FALSE	K00615,K03841,K01807	22876,295866,295860
200	Fontimonas_thermophila_CK2	M00168	CAM (Crassulacean acid metabolism), dark	Pathway modules	Energy metabolism	Carbon fixation	K01595 (K00025,K00026,K00024)	0.5	FALSE	K00024	471449
201	Fontimonas_thermophila_CK2	M00169	CAM (Crassulacean acid metabolism), light	Pathway modules	Energy metabolism	Carbon fixation	K00029 K01006	0.5	FALSE	K00029	248072
202	Fontimonas_thermophila_CK2	M00172	C4-dicarboxylic acid cycle, NADP - malic enzyme type	Pathway modules	Energy metabolism	Carbon fixation	K01595 K00051 K00029 K01006	0.25	FALSE	K00029	248072
203	Fontimonas_thermophila_CK2	M00170	C4-dicarboxylic acid cycle, phosphoenolpyruvate carboxykinase type	Pathway modules	Energy metabolism	Carbon fixation	K01595 K14454 K14455 K01610	0.25	FALSE	K01610	296018
204	Fontimonas_thermophila_CK2	M00173	Reductive citrate cycle (Arnon-Buchanan cycle)	Pathway modules	Energy metabolism	Carbon fixation	(K00169+K00170+K00171+K00172,K03737) ((K01007,K01006) K01595,K01959+K01960,K01958) K00024 (K01676,K01679,K01677+K01678) (K00239+K00240-K00241-K00242,K00244+K00245-K00246-K00247,K18556+K18557+K18558+K18559+K18560) (K01902+K01903) (K00174+K00175-K00177-K00176) K00031 (K01681,K01682) (K15230+K15231,K15232+K15233 K15234)	0.3	FALSE	K00024,K01902,K01903,K00242,K00240,K00241,K00239	471449,174330,174329,296048,296050,296047,296049
205	Fontimonas_thermophila_CK2	M00376	3-Hydroxypropionate bi-cycle	Pathway modules	Energy metabolism	Carbon fixation	(K02160+K01961+K01962+K01963) K14468 K14469 K15052 K05606 (K01847,K01848+K01849) (K14471+K14472) (K00239+K00240+K00241) K01679 K08691 K14449 K14470 K09709	0.115384615384615	FALSE	K00240,K00241,K02160,K00239,K01961	296050,296047,295893,296049,295892
206	Fontimonas_thermophila_CK2	M00375	Hydroxypropionate-hydroxybutylate cycle	Pathway modules	Energy metabolism	Carbon fixation	(K01964+K15037+K15036) K15017 K15039 K15018 K15019 K15020 K05606 (K01848+K01849) (K15038,K15017) K14465 (K14466,K18861) K14534 K15016 K00626	0.0714285714285714	FALSE	K00626	9311,125532,125552,471484,296093,295891
207	Fontimonas_thermophila_CK2	M00374	Dicarboxylate-hydroxybutyrate cycle	Pathway modules	Energy metabolism	Carbon fixation	(K00169+K00170+K00171+K00172) K01007 K01595 K00024 (K01677+K01678) (K00239+K00240-K00241-K18860) (K01902+K01903) (K15038,K15017) K14465 (K14467,K18861) K14534 K15016 K00626	0.307692307692308	FALSE	K00626,K00024,K01902,K01903,K00240,K00241,K00239	9311,125532,125552,471484,471449,174330,174329,296050,296047,296093,295891,296049
208	Fontimonas_thermophila_CK2	M00377	Reductive acetyl-CoA pathway (Wood-Ljungdahl pathway)	Pathway modules	Energy metabolism	Carbon fixation	K00198 K05299-K15022 K01938 K01491 K00297 K15023 K14138+K00197+K00194	0.142857142857143	FALSE	K00297	148633
209	Fontimonas_thermophila_CK2	M00620	Incomplete reductive citrate cycle, acetyl-CoA => oxoglutarate	Pathway modules	Energy metabolism	Carbon fixation	(K00169+K00170+K00171+K00172) (K01959+K01960) K00024 (K01677+K01678) (K18209+K18210) (K01902+K01903) (K00174+K00175+K00176+K00177)	0.285714285714286	FALSE	K00024,K01902,K01903	471449,174330,174329
210	Fontimonas_thermophila_CK2	M00357	Methanogenesis, acetate => methane	Pathway modules	Energy metabolism	Methane metabolism	((K00925 K00625),K01895) (K00193+K00197+K00194) (K00577+K00578+K00579+K00580+K00581-K00582-K00583+K00584) (K00399+K00401+K00402) (K22480+K22481+K22482,K03388+K03389+K03390,K08264+K08265,K03388+K03389+K03390+K14127+(K14126+K14128,K22516+K00125))	0.2	FALSE	K01895	269807
211	Fontimonas_thermophila_CK2	M00346	Formaldehyde assimilation, serine pathway	Pathway modules	Energy metabolism	Methane metabolism	K00600 K00830 K00018 K11529 K01689 K01595 K00024 K08692+K14067 K08691	0.111111111111111	FALSE	K00024	471449
212	Fontimonas_thermophila_CK2	M00344	Formaldehyde assimilation, xylulose monophosphate pathway	Pathway modules	Energy metabolism	Methane metabolism	K17100 K00863 K01624 K03841	0.25	FALSE	K03841	295866
213	Fontimonas_thermophila_CK2	M00531	Assimilatory nitrate reduction, nitrate => ammonia	Pathway modules	Energy metabolism	Nitrogen metabolism	(K00367,K10534,K00372-K00360) (K00366,K17877)	0.5	FALSE	K00372	248032
214	Fontimonas_thermophila_CK2	M00530	Dissimilatory nitrate reduction, nitrate => ammonia	Pathway modules	Energy metabolism	Nitrogen metabolism	(K00370+K00371+K00374,K02567+K02568) (K00362+K00363,K03385+K15876)	0.5	FALSE	K00362,K00363	248029,248031,248030
215	Fontimonas_thermophila_CK2	M00176	Assimilatory sulfate reduction, sulfate => H2S	Pathway modules	Energy metabolism	Sulfur metabolism	(K13811,K00958+K00860,K00955+K00957,K00956+K00957+K00860) K00390 (K00380+K00381,K00392)	0.5	FALSE	K00958,K00381,K00860	248022,174476,390709
216	Fontimonas_thermophila_CK2	M00596	Dissimilatory sulfate reduction, sulfate => H2S	Pathway modules	Energy metabolism	Sulfur metabolism	K00958 (K00394+K00395) (K11180+K11181)	0.333333333333333	FALSE	K00958	248022
217	Fontimonas_thermophila_CK2	M00144	NADH:quinone oxidoreductase, prokaryotes	Pathway modules	Energy metabolism	ATP synthesis	K00330+(K00331+K00332+K00333,K00331+K13378,K13380)+K00334+K00335+K00336+K00337+K00338+K00339+K00340+(K00341+K00342)+K00343	1	TRUE	K00337,K00336,K00334,K00335,K00331,K00330,K00340,K00341,K00343,K00342,K00338,K13378,K00339	248169,248168,248166,248167,248164,248163,248172,248173,248175,248174,248170,248165,248171
218	Fontimonas_thermophila_CK2	M00149	Succinate dehydrogenase, prokaryotes	Pathway modules	Energy metabolism	ATP synthesis	K00241+(K00242,K18859,K18860)+K00239+K00240	1	TRUE	K00242,K00240,K00241,K00239	296048,296050,296047,296049
219	Fontimonas_thermophila_CK2	M00151	Cytochrome bc1 complex respiratory unit	Pathway modules	Energy metabolism	ATP synthesis	((K00412+K00413,K00410)+K00411),K03886+K03887+K03888,K03890+K03891+K03889	1	TRUE	K00413,K00412,K00411	174320,174321,174322
220	Fontimonas_thermophila_CK2	M00152	Cytochrome bc1 complex	Pathway modules	Energy metabolism	ATP synthesis	K00411+K00412+K00413+K00414+K00415+K00416+K00417+K00418+K00419+K00420	0.3	FALSE	K00413,K00412,K00411	174320,174321,174322
221	Fontimonas_thermophila_CK2	M00154	Cytochrome c oxidase	Pathway modules	Energy metabolism	ATP synthesis	(K02257+K02262+K02256+K02261+K02263+K02264+K02265+K02266+K02267+K02268+K02270-K02271+K02272-K02273+K02258+K02259+K02260)	0.2	FALSE	K02257,K02258,K02259	148622,148616,148621
222	Fontimonas_thermophila_CK2	M00155	Cytochrome c oxidase, prokaryotes	Pathway modules	Energy metabolism	ATP synthesis	K02275+(K02274+K02276,K15408)-K02277	1	TRUE	K02275,K02274,K02276	148613,148614,148617
223	Fontimonas_thermophila_CK2	M00153	Cytochrome bd ubiquinol oxidase	Pathway modules	Energy metabolism	ATP synthesis	K00425+K00426+(K00424,K22501)	0.666666666666667	FALSE	K00426,K00425	174248
224	Fontimonas_thermophila_CK2	M00082	Fatty acid biosynthesis, initiation	Pathway modules	Lipid metabolism	Fatty acid metabolism	(K11262,(K02160+K01961,K11263)+(K01962+K01963,K18472)) (K00665,K00667+K00668,K11533,(K00645 (K00648,K18473)))	0.555555555555555	FALSE	K00648,K02160,K01961	22883,295893,295892
225	Fontimonas_thermophila_CK2	M00083	Fatty acid biosynthesis, elongation	Pathway modules	Lipid metabolism	Fatty acid metabolism	K00665,(K00667 K00668),K11533,((K00647,K09458) K00059 (K02372,K01716,K16363) (K00208,K02371,K10780,K00209))	0.5	FALSE	K00208,K00059	295971
226	Fontimonas_thermophila_CK2	M00874	Fatty acid biosynthesis in mitochondria, fungi	Pathway modules	Lipid metabolism	Fatty acid metabolism	K11262 K03955+K00645 K09458 K00059 K22541 K07512	0.166666666666667	FALSE	K00059	390723
227	Fontimonas_thermophila_CK2	M00086	beta-Oxidation, acyl-CoA synthesis	Pathway modules	Lipid metabolism	Fatty acid metabolism	K01897,K15013	1	TRUE	K01897	174274
228	Fontimonas_thermophila_CK2	M00087	beta-Oxidation	Pathway modules	Lipid metabolism	Fatty acid metabolism	(K00232,K00249,K00255,K06445,K09479) (((K01692,K07511,K13767) (K00022,K07516)),K01825,K01782,K07514,K07515,K10527) (K00632,K07508,K07509,K07513)	0.666666666666667	FALSE	K01692,K00249,K01782	247849,247845,9299,422344,125573,125555,174496,174421,296091,296092
229	Fontimonas_thermophila_CK2	M00088	Ketone body biosynthesis, acetyl-CoA => acetoacetate/3-hydroxybutyrate/acetone	Pathway modules	Lipid metabolism	Lipid metabolism	K00626 K01641 K01640 K00019 K01574	0.4	FALSE	K00626,K01640	9311,125532,125552,471484,174142,296093,295891
230	Fontimonas_thermophila_CK2	M00089	Triacylglycerol biosynthesis	Pathway modules	Lipid metabolism	Lipid metabolism	(K00629,K13506,K13507,K00630,K13508) (K00655,K13509,K13523,K19007,K13513,K13517,K13519,K14674,K22831) (K01080,K15728,K18693) (K11155,K11160,K14456,K22848,K22849)	0.25	FALSE	K14674,K00655	471466,174167,295933
231	Fontimonas_thermophila_CK2	M00098	Acylglycerol degradation	Pathway modules	Lipid metabolism	Lipid metabolism	(K01046,K12298,K16816,K13534,K14073,K14074,K14075,K14076,K22283,K14452,K22284,K14674,K14675,K17900) K01054	1	TRUE	K01054,K01046,K14674	247944,247859,471398,471466
232	Fontimonas_thermophila_CK2	M00099	Sphingosine biosynthesis	Pathway modules	Lipid metabolism	Lipid metabolism	K00654 K04708 (K04709,K04710,K24621,K24622,K23727) K04712 (K01441,K12348,K12349)	0.2	FALSE	K12349	248098
233	Fontimonas_thermophila_CK2	M00048	Inosine monophosphate biosynthesis, PRPP + glutamine => IMP	Pathway modules	Nucleotide metabolism	Purine metabolism	K00764 (K01945,K11787,K11788,K13713) (K00601,K11175,K08289,K11787,K01492) (K01952,(K23269+K23264+K23265),(K23270+K23265)) (K01933,K11787,K11788 (K01587,K11808,K01589 K01588)) (K01923,K01587,K13713) K01756 (K00602,(K01492,K06863 K11176))	0.7	FALSE	K01588,K01589,K01945,K08289,K01952,K01923,K00602	247979,247978,422377,125565,295946,295831,296099
234	Fontimonas_thermophila_CK2	M00049	Adenine ribonucleotide biosynthesis, IMP => ADP,ATP	Pathway modules	Nucleotide metabolism	Purine metabolism	K01939 K01756 (K00939,K18532,K18533,K00944) (K00940,K00873,K12406)	0.5	FALSE	K00873,K00939,K00940	125564,174156,296006
235	Fontimonas_thermophila_CK2	M00050	Guanine ribonucleotide biosynthesis IMP => GDP,GTP	Pathway modules	Nucleotide metabolism	Purine metabolism	K00088 K01951 K00942 (K00940,K18533,K00873,K12406)	1	TRUE	K00942,K00873,K01951,K00940,K00088	422348,125564,296104,296006,296103
236	Fontimonas_thermophila_CK2	M00051	Uridine monophosphate biosynthesis, glutamine (+ PRPP) => UMP	Pathway modules	Nucleotide metabolism	Pyrimidine metabolism	(K11540,(K11541 K01465),((K01954,K01955+K01956) (K00609+K00610,K00608) K01465)) (K00226,K00254,K17828) (K13421,K00762 K01591)	0.416666666666667	FALSE	K01591,K01465,K00609	247936,174410,296021,296022
237	Fontimonas_thermophila_CK2	M00052	Pyrimidine ribonucleotide biosynthesis, UMP => UDP/UTP,CDP/CTP	Pathway modules	Nucleotide metabolism	Pyrimidine metabolism	(K13800,K13809,K09903) (K00940,K18533) K01937	0.333333333333333	FALSE	K00940	296006
238	Fontimonas_thermophila_CK2	M00053	Pyrimidine deoxyribonuleotide biosynthesis, CDP/CTP => dCDP/dCTP,dTDP/dTTP	Pathway modules	Nucleotide metabolism	Pyrimidine metabolism	(K00524,K00525+K00526,K10807+K10808) (K00940,K18533) (K00527,K21636) K01494 K01520 (K00560,K13998) K00943 K00940	0.5	FALSE	K00525,K00526,K00560,K00940	269815,247928,269814,174296,296006
239	Fontimonas_thermophila_CK2	M00018	Threonine biosynthesis, aspartate => homoserine => threonine	Pathway modules	Amino acid metabolism	Serine and threonine metabolism	(K00928,K12524,K12525,K12526) K00133 (K00003,K12524,K12525) (K00872,K02204,K02203) K01733	0.4	FALSE	K02204,K00928	248094
240	Fontimonas_thermophila_CK2	M00555	Betaine biosynthesis, choline => betaine	Pathway modules	Amino acid metabolism	Serine and threonine metabolism	(K17755,((K00108,K11440,K00499) (K00130,K14085)))	0.5	FALSE	K00108	295870
241	Fontimonas_thermophila_CK2	M00033	Ectoine biosynthesis, aspartate => ectoine	Pathway modules	Amino acid metabolism	Serine and threonine metabolism	K00928 K00133 K00836 K06718 K06720	0.2	FALSE	K00928	174390
242	Fontimonas_thermophila_CK2	M00021	Cysteine biosynthesis, serine => cysteine	Pathway modules	Amino acid metabolism	Cysteine and methionine metabolism	(K00640,K23304) (K01738,K13034,K17069)	0.5	FALSE	K00640	295999
243	Fontimonas_thermophila_CK2	M00609	Cysteine biosynthesis, methionine => cysteine	Pathway modules	Amino acid metabolism	Cysteine and methionine metabolism	K00789 K17462 K01243 K07173 K17216 K17217	0.166666666666667	FALSE	K00789	295798
244	Fontimonas_thermophila_CK2	M00017	Methionine biosynthesis, apartate => homoserine => methionine	Pathway modules	Amino acid metabolism	Cysteine and methionine metabolism	(K00928,K12524,K12525) K00133 (K00003,K12524,K12525) (K00651,K00641) K01739 (K01760,K14155) (K00548,K24042,K00549)	0.428571428571429	FALSE	K00549,K00548,K00928,K00641	248138,247932,174390,295876
245	Fontimonas_thermophila_CK2	M00034	Methionine salvage pathway	Pathway modules	Amino acid metabolism	Cysteine and methionine metabolism	K00789 K01611 K00797 ((K01243,K01244) K00899,K00772) K08963 (K16054,K08964 (K09880,K08965 K08966)) K08967 (K00815,K08969,K23977,K00832,K00838)	0.666666666666667	FALSE	K08964,K08967,K09880,K00797,K01611,K00789	422368,422369,422370,471487,295839,295798
246	Fontimonas_thermophila_CK2	M00035	Methionine degradation	Pathway modules	Amino acid metabolism	Cysteine and methionine metabolism	K00789 (K00558,K17398,K17399) K01251 (K01697,K10150)	0.5	FALSE	K01251,K00789	148634
247	Fontimonas_thermophila_CK2	M00368	Ethylene biosynthesis, methionine => ethylene	Pathway modules	Amino acid metabolism	Cysteine and methionine metabolism	K00789 (K01762,K20772) K05933	0.333333333333333	FALSE	K00789	295798
248	Fontimonas_thermophila_CK2	M00019	Valine/isoleucine biosynthesis, pyruvate => valine / 2-oxobutanoate => isoleucine	Pathway modules	Amino acid metabolism	Branched-chain amino acid metabolism	K01652+(K01653,K11258) K00053 K01687 K00826	0.5	FALSE	K01687,K00826	295902
249	Fontimonas_thermophila_CK2	M00570	Isoleucine biosynthesis, threonine => 2-oxobutanoate => isoleucine	Pathway modules	Amino acid metabolism	Branched-chain amino acid metabolism	(K17989,K01754) K01652+(K01653,K11258) K00053 K01687 K00826	0.6	FALSE	K01754,K01687,K00826	174418,295902,295929,295879
250	Fontimonas_thermophila_CK2	M00036	Leucine degradation, leucine => acetoacetate + acetyl-CoA	Pathway modules	Amino acid metabolism	Branched-chain amino acid metabolism	K00826 ((K00166+K00167,K11381)+K09699+K00382) (K00253,K00249) (K01968+K01969) (K05607,K13766) K01640	0.75	TRUE	K01969,K00253,K00249,K09699,K00382,K00166,K00167,K01640,K00826	247854,247845,422344,125571,125572,125569,125570,174142,174421,295929,296091
251	Fontimonas_thermophila_CK2	M00016	Lysine biosynthesis, succinyl-DAP pathway, aspartate => lysine	Pathway modules	Amino acid metabolism	Lysine metabolism	(K00928,K12524,K12525,K12526) K00133 K01714 K00215 K00674 (K00821,K14267) K01439 K01778 (K01586,K12526)	0.444444444444444	FALSE	K01586,K01778,K00928,K00821	248047,9342,174390,174497
252	Fontimonas_thermophila_CK2	M00525	Lysine biosynthesis, acetyl-DAP pathway, aspartate => lysine	Pathway modules	Amino acid metabolism	Lysine metabolism	K00928 K00133 K01714 K00215 K05822 K00841 K05823 K01778 K01586	0.333333333333333	FALSE	K01586,K01778,K00928	248047,9342,174390
253	Fontimonas_thermophila_CK2	M00526	Lysine biosynthesis, DAP dehydrogenase pathway, aspartate => lysine	Pathway modules	Amino acid metabolism	Lysine metabolism	(K00928,K12524,K12525,K12526) K00133 K01714 K00215 K03340 (K01586,K12526)	0.333333333333333	FALSE	K01586,K00928	248047
254	Fontimonas_thermophila_CK2	M00527	Lysine biosynthesis, DAP aminotransferase pathway, aspartate => lysine	Pathway modules	Amino acid metabolism	Lysine metabolism	(K00928,K12524,K12525,K12526) K00133 K01714 K00215 K10206 K01778 (K01586,K12526)	0.428571428571429	FALSE	K01586,K01778,K00928	248047,9342,174390
255	Fontimonas_thermophila_CK2	M00032	Lysine degradation, lysine => saccharopine => acetoacetyl-CoA	Pathway modules	Amino acid metabolism	Lysine metabolism	K14157 K14085 K00825 (K15791+K00658+K00382) K00252 (K07514,(K07515,K07511) K00022)	0.222222222222222	FALSE	K00382,K00252	125572
256	Fontimonas_thermophila_CK2	M00028	Ornithine biosynthesis, glutamate => ornithine	Pathway modules	Amino acid metabolism	Arginine and proline metabolism	(K00618,K00619,K14681,K14682,K00620,K22477,K22478) ((K00930,K22478) K00145,K12659) (K00818,K00821) (K01438,K14677,K00620)	0.8	TRUE	K00145,K00620,K14682,K00821	431144,174212,174414,174497
257	Fontimonas_thermophila_CK2	M00844	Arginine biosynthesis, ornithine => arginine	Pathway modules	Amino acid metabolism	Arginine and proline metabolism	K00611 K01940 (K01755,K14681)	0.666666666666667	FALSE	K01755,K01940	471476
258	Fontimonas_thermophila_CK2	M00845	Arginine biosynthesis, glutamate => acetylcitrulline => arginine	Pathway modules	Amino acid metabolism	Arginine and proline metabolism	K22478 K00145 K00821 K09065 K01438 K01940 K01755	0.571428571428571	FALSE	K00145,K01755,K01940,K00821	431144,471476,174173,174497
259	Fontimonas_thermophila_CK2	M00029	Urea cycle	Pathway modules	Amino acid metabolism	Arginine and proline metabolism	K01948 K00611 K01940 (K01755,K14681) K01476	0.4	FALSE	K01755,K01940	471476
260	Fontimonas_thermophila_CK2	M00015	Proline biosynthesis, glutamate => proline	Pathway modules	Amino acid metabolism	Arginine and proline metabolism	((K00931 K00147),K12657) K00286	1	TRUE	K00286,K00147,K00931	295878,295843,296115
261	Fontimonas_thermophila_CK2	M00879	Arginine succinyltransferase pathway, arginine => glutamate	Pathway modules	Amino acid metabolism	Arginine and proline metabolism	K00673 K01484 K00840 K06447 K05526	0.6	FALSE	K06447,K01484,K00673	174502,174501,174503
262	Fontimonas_thermophila_CK2	M00133	Polyamine biosynthesis, arginine => agmatine => putrescine => spermidine	Pathway modules	Amino acid metabolism	Polyamine biosynthesis	(K01583,K01584,K01585,K02626) K01480 K01611 K00797	0.5	FALSE	K00797,K01611	471487
263	Fontimonas_thermophila_CK2	M00135	GABA biosynthesis, eukaryotes, putrescine => GABA	Pathway modules	Amino acid metabolism	Polyamine biosynthesis	K00657 K00274 (K00128,K14085,K00149) --	0.25	FALSE	K00274	390706
264	Fontimonas_thermophila_CK2	M00026	Histidine biosynthesis, PRPP => histidine	Pathway modules	Amino acid metabolism	Histidine metabolism	(K00765-K02502) (K01523 K01496,K11755,K14152) (K01814,K24017) (K02501+K02500,K01663) ((K01693 K00817 (K04486,K05602,K18649)),(K01089 K00817)) (K00013,K14152)	0.888888888888889	TRUE	K01693,K01523,K02501,K01814,K02500,K05602,K00765,K01496,K00013	248005,248001,248004,248003,248002,431134,174187,174429,174188
265	Fontimonas_thermophila_CK2	M00045	Histidine degradation, histidine => N-formiminoglutamate => glutamate	Pathway modules	Amino acid metabolism	Histidine metabolism	K01745 K01712 K01468 (K01479,K00603,K13990,(K05603 K01458))	0.25	FALSE	K01745	471404
266	Fontimonas_thermophila_CK2	M00022	Shikimate pathway, phosphoenolpyruvate + erythrose-4P => chorismate	Pathway modules	Amino acid metabolism	Aromatic amino acid metabolism	(K01626,K03856,K13853) (((K01735,K13829) ((K03785,K03786) K00014,K13832)),K13830) ((K00891,K13829) (K00800,K24018),K13830) K01736	0.714285714285714	FALSE	K00014,K01735,K01626,K00891,K03786	247950,248062,248084,248063,295894
267	Fontimonas_thermophila_CK2	M00023	Tryptophan biosynthesis, chorismate => tryptophan	Pathway modules	Amino acid metabolism	Aromatic amino acid metabolism	(((K01657+K01658,K13503,K13501,K01656) K00766),K13497) (((K01817,K24017) (K01656,K01609)),K13498,K13501) (K01695+(K01696,K06001),K01694)	0.6	FALSE	K01658,K00766,K01657,K01609	295834,295835,295833,295836
268	Fontimonas_thermophila_CK2	M00044	Tyrosine degradation, tyrosine => homogentisate	Pathway modules	Amino acid metabolism	Aromatic amino acid metabolism	(K00815,K00838,K00832,K03334) K00457 K00451 K01800 (K01555,K16171)	0.8	TRUE	K00451,K00457,K01800,K16171	471458,471459,471456,471457
269	Fontimonas_thermophila_CK2	M00118	Glutathione biosynthesis, glutamate => glutathione	Pathway modules	Amino acid metabolism	Other amino acid metabolism	(K11204+K11205,K01919) (K21456,K01920)	0.5	FALSE	K01920	296028
270	Fontimonas_thermophila_CK2	M00060	KDO2-lipid A biosynthesis, Raetz pathway, LpxL-LpxM type	Pathway modules	Glycan metabolism	Lipopolysaccharide metabolism	K00677 K02535 K02536 (K03269,K09949) K00748 K00912 K02527 K02517 K02560	0.555555555555556	FALSE	K02527,K03269,K02517,K02535,K00912	248016,248239,248015,247989,174208,174439
271	Fontimonas_thermophila_CK2	M00866	KDO2-lipid A biosynthesis, Raetz pathway, non-LpxL-LpxM type	Pathway modules	Glycan metabolism	Lipopolysaccharide metabolism	K00677 (K02535,K16363) K02536 (K03269,K09949) K00748 K00912 K02527 K02517 K09778	0.555555555555556	FALSE	K02527,K03269,K02517,K02535,K00912	248016,248239,248015,247989,174208,174439
272	Fontimonas_thermophila_CK2	M00063	CMP-KDO biosynthesis	Pathway modules	Glycan metabolism	Lipopolysaccharide metabolism	K06041 K01627 K03270 K00979	0.75	TRUE	K03270,K06041,K00979	174178,174179,174441
273	Fontimonas_thermophila_CK2	M00064	ADP-L-glycero-D-manno-heptose biosynthesis	Pathway modules	Glycan metabolism	Lipopolysaccharide metabolism	K03271 (K03272,K21344) K03273 (K03272,K21345) K03274	0.8	TRUE	K03273,K03271,K03272,K21344	248135,174313,295930
274	Fontimonas_thermophila_CK2	M00127	Thiamine biosynthesis, prokaryotes, AIR (+ DXP/tyrosine) => TMP/TPP	Pathway modules	Metabolism of cofactors and vitamins	Cofactor and vitamin metabolism	K03148+K03154 K03151 K03150 K03149 K03147 ((K00941 K00788),K14153,K21219) K00946	0.25	FALSE	K00788,K03147	148629
275	Fontimonas_thermophila_CK2	M00895	Thiamine biosynthesis, prokaryotes, AIR (+ DXP/glycine) => TMP/TPP	Pathway modules	Metabolism of cofactors and vitamins	Cofactor and vitamin metabolism	K03148+K03154 K03151 K03153 K03149 K10810 K03147 K00941 K00788 K00946	0.222222222222222	FALSE	K00788,K03147	148629
276	Fontimonas_thermophila_CK2	M00896	Thiamine biosynthesis, archaea, AIR (+ NAD+) => TMP/TPP	Pathway modules	Metabolism of cofactors and vitamins	Cofactor and vitamin metabolism	K22699 K03147 (K00941 (K00788,K21220),K21219) K00946	0.4	FALSE	K00788,K03147	148629
277	Fontimonas_thermophila_CK2	M00897	Thiamine biosynthesis, plants, AIR (+ NAD+) => TMP/thiamine/TPP	Pathway modules	Metabolism of cofactors and vitamins	Cofactor and vitamin metabolism	K03146 K03147 K14153 K22911 K00949	0.2	FALSE	K03147	471421
278	Fontimonas_thermophila_CK2	M00899	Thiamine salvage pathway, HMP/HET => TMP	Pathway modules	Metabolism of cofactors and vitamins	Cofactor and vitamin metabolism	K00878 ((K00941 K00788),K14153,K21219)	0.333333333333333	FALSE	K00788	148629
279	Fontimonas_thermophila_CK2	M00125	Riboflavin biosynthesis, plants and bacteria, GTP => riboflavin/FMN/FAD	Pathway modules	Metabolism of cofactors and vitamins	Cofactor and vitamin metabolism	(K01497,K14652) (K01498 K00082,K11752) (K22912,K20860,K20861,K20862,K21063,K21064) (K02858,K14652) K00794 K00793 (K20884 K22949,K11753)	0.142857142857143	FALSE	K11753	296119
280	Fontimonas_thermophila_CK2	M00124	Pyridoxal-P biosynthesis, erythrose-4P => pyridoxal-P	Pathway modules	Metabolism of cofactors and vitamins	Cofactor and vitamin metabolism	K03472 K03473 K00831 K00097 K03474 K00275	0.333333333333333	FALSE	K00275,K00097	248191
281	Fontimonas_thermophila_CK2	M00115	NAD biosynthesis, aspartate => quinolinate => NAD	Pathway modules	Metabolism of cofactors and vitamins	Cofactor and vitamin metabolism	(K00278,K06989) K03517 K00767 (K00969,K06210) (K01916,K01950)	0.6	FALSE	K01950,K00278,K00969	174331,296054,295844
282	Fontimonas_thermophila_CK2	M00912	NAD biosynthesis, tryptophan => quinolinate => NAD	Pathway modules	Metabolism of cofactors and vitamins	Cofactor and vitamin metabolism	(K00453,K00463) (K01432,K14263,K07130) K00486 K01556 K00452 K00767 (K00969,K06210) (K01916,K01950)	0.25	FALSE	K01950,K00969	174331
283	Fontimonas_thermophila_CK2	M00119	Pantothenate biosynthesis, valine/L-aspartate => pantothenate	Pathway modules	Metabolism of cofactors and vitamins	Cofactor and vitamin metabolism	K00826 K00606 K00077 K01579 (K01918,K13799)	0.4	FALSE	K00077,K00826	174488
284	Fontimonas_thermophila_CK2	M00913	Pantothenate biosynthesis, 2-oxoisovalerate/spermine => pantothenate	Pathway modules	Metabolism of cofactors and vitamins	Cofactor and vitamin metabolism	K00606 K00077 K13367 K00128 K01918	0.2	FALSE	K00077	174488
285	Fontimonas_thermophila_CK2	M00120	Coenzyme A biosynthesis, pantothenate => CoA	Pathway modules	Metabolism of cofactors and vitamins	Cofactor and vitamin metabolism	(K00867,K03525,K01947,K09680) ((K01922,K21977) K01598,K13038) (K02318,(K00954,K02201) K00859)	0.75	TRUE	K00954,K03525,K00859	269824,422386,174215
286	Fontimonas_thermophila_CK2	M00914	Coenzyme A biosynthesis, archaea, 2-oxoisovalerate => 4-phosphopantoate => CoA	Pathway modules	Metabolism of cofactors and vitamins	Cofactor and vitamin metabolism	K00606 K00077 K06982 K09722 K13038 K02201 K09735	0.142857142857143	FALSE	K00077	174488
287	Fontimonas_thermophila_CK2	M00572	Pimeloyl-ACP biosynthesis, BioC-BioH pathway, malonyl-ACP => pimeloyl-ACP	Pathway modules	Metabolism of cofactors and vitamins	Cofactor and vitamin metabolism	K02169 (K00647,K09458) K00059 K02372 K00208 (K02170,K09789,K19560,K19561)	0.333333333333333	FALSE	K00208,K00059	295971
288	Fontimonas_thermophila_CK2	M00123	Biotin biosynthesis, pimeloyl-ACP/CoA => biotin	Pathway modules	Metabolism of cofactors and vitamins	Cofactor and vitamin metabolism	K00652 ((K00833,K19563) K01935,K19562) K01012	1	TRUE	K00652,K01012,K01935,K00833	148607,148606,148609,174413
289	Fontimonas_thermophila_CK2	M00573	Biotin biosynthesis, BioI pathway, long-chain-acyl-ACP => pimeloyl-ACP => biotin	Pathway modules	Metabolism of cofactors and vitamins	Cofactor and vitamin metabolism	K16593 K00652 K19563 K01935 K01012	0.6	FALSE	K00652,K01012,K01935	148607,148606,148609
290	Fontimonas_thermophila_CK2	M00577	Biotin biosynthesis, BioW pathway, pimelate => pimeloyl-CoA => biotin	Pathway modules	Metabolism of cofactors and vitamins	Cofactor and vitamin metabolism	K01906 K00652 (K00833,K19563) K01935 K01012	0.8	TRUE	K00652,K01012,K01935,K00833	148607,148606,148609,174413
291	Fontimonas_thermophila_CK2	M00881	Lipoic acid biosynthesis, plants and bacteria, octanoyl-ACP => dihydrolipoyl-E2/H	Pathway modules	Metabolism of cofactors and vitamins	Cofactor and vitamin metabolism	K03801 K03644	1	TRUE	K03644,K03801	174165
292	Fontimonas_thermophila_CK2	M00882	Lipoic acid biosynthesis, eukaryotes, octanoyl-ACP => dihydrolipoyl-H	Pathway modules	Metabolism of cofactors and vitamins	Cofactor and vitamin metabolism	K23735 K03644	0.5	FALSE	K03644	174165
293	Fontimonas_thermophila_CK2	M00883	Lipoic acid biosynthesis, animals and bacteria, octanoyl-ACP => dihydrolipoyl-H => dihydrolipoyl-E2	Pathway modules	Metabolism of cofactors and vitamins	Cofactor and vitamin metabolism	(K23735,K23734) K03644 (K10105,K16869)	0.333333333333333	FALSE	K03644	174165
294	Fontimonas_thermophila_CK2	M00884	Lipoic acid biosynthesis, octanoyl-CoA => dihydrolipoyl-E2	Pathway modules	Metabolism of cofactors and vitamins	Cofactor and vitamin metabolism	K23750 K03644	0.5	FALSE	K03644	174165
295	Fontimonas_thermophila_CK2	M00126	Tetrahydrofolate biosynthesis, GTP => THF	Pathway modules	Metabolism of cofactors and vitamins	Cofactor and vitamin metabolism	(K01495,K09007,K22391) (K01077,K01113,(K08310,K19965)) ((K13939,(K13940,K01633 K00950) K00796),(K01633 K13941)) (K11754,K20457) (K00287,K13998)	0.666666666666667	FALSE	K01495,K01633,K00287,K01113	248155,248134,174297,174270
296	Fontimonas_thermophila_CK2	M00840	Tetrahydrofolate biosynthesis, mediated by ribA and trpF, GTP => THF	Pathway modules	Metabolism of cofactors and vitamins	Cofactor and vitamin metabolism	K14652 K22100 -- K01633 K13941 K22099 K00287	0.285714285714286	FALSE	K01633,K00287	248134
297	Fontimonas_thermophila_CK2	M00841	Tetrahydrofolate biosynthesis, mediated by PTPS, GTP => THF	Pathway modules	Metabolism of cofactors and vitamins	Cofactor and vitamin metabolism	K01495 K22101 K13941 K11754 K13998	0.2	FALSE	K01495	248155
298	Fontimonas_thermophila_CK2	M00842	Tetrahydrobiopterin biosynthesis, GTP => BH4	Pathway modules	Metabolism of cofactors and vitamins	Cofactor and vitamin metabolism	K01495 K01737 K00072	0.666666666666667	FALSE	K01737,K01495	247858,248155,174431
299	Fontimonas_thermophila_CK2	M00843	L-threo-Tetrahydrobiopterin biosynthesis, GTP => L-threo-BH4	Pathway modules	Metabolism of cofactors and vitamins	Cofactor and vitamin metabolism	K01495 K01737 K17745	0.666666666666667	FALSE	K01737,K01495	247858,248155,174431
300	Fontimonas_thermophila_CK2	M00880	Molybdenum cofactor biosynthesis, GTP => molybdenum cofactor	Pathway modules	Metabolism of cofactors and vitamins	Cofactor and vitamin metabolism	((K03639 K03637),K20967) (K03635,K21142) (((K03831,K03638) K03750),K15376)	0.8	TRUE	K03639,K03637,K03635,K03750	248035,248038,248037,248039
301	Fontimonas_thermophila_CK2	M00846	Siroheme biosynthesis, glutamyl-tRNA => siroheme	Pathway modules	Metabolism of cofactors and vitamins	Cofactor and vitamin metabolism	K02492 K01845 K01698 K01749 (K01719,K13542,K13543) (K02302,(K00589,K02303,K02496,K13542,K13543)+K02304-K03794)	0.833333333333333	TRUE	K01698,K01845,K01719,K02496,K01749,K02304,K02302,K02303	247949,148628,125567,471471,471473,471472,174478
302	Fontimonas_thermophila_CK2	M00868	Heme biosynthesis, animals and fungi, glycine => heme	Pathway modules	Metabolism of cofactors and vitamins	Cofactor and vitamin metabolism	K00643 K01698 K01749 K01719 K01599 K00228 K00231 K01772	0.75	TRUE	K01599,K01698,K00228,K01719,K01749,K01772	247937,247949,248110,125567,471473,471472,295888
303	Fontimonas_thermophila_CK2	M00121	Heme biosynthesis, plants and bacteria, glutamate => heme	Pathway modules	Metabolism of cofactors and vitamins	Cofactor and vitamin metabolism	K01885 K02492 K01845 K01698 K01749 (K01719,K13542,K13543) K01599 (K00228,K02495) (K00230,K00231,K08973) K01772	0.9	TRUE	K01599,K02495,K01698,K00228,K08973,K01845,K01719,K01749,K01885,K01772	247937,248074,247949,248110,431143,148628,125567,471473,471472,174432,295888
304	Fontimonas_thermophila_CK2	M00926	Heme biosynthesis, bacteria, glutamyl-tRNA => coproporphyrin III => heme	Pathway modules	Metabolism of cofactors and vitamins	Cofactor and vitamin metabolism	K02492 K01845 K01698 K01749 (K01719,K13542) K01599 K00231 K01772 K00435	0.666666666666667	FALSE	K01599,K01698,K01845,K01719,K01749,K01772	247937,247949,148628,125567,471473,471472,295888
305	Fontimonas_thermophila_CK2	M00924	Cobalamin biosynthesis, anaerobic, uroporphyrinogen III => sirohydrochlorin => cobyrinate a,c-diamide	Pathway modules	Metabolism of cofactors and vitamins	Cofactor and vitamin metabolism	(K02302,(K02303,K13542) K02304) (K02190,K03795,K22011) K03394 (K05934,K13541,K21479) K05936 (K02189,K13541) K02188 K05895 (K02191 K03399,K00595) K06042 K02224	0.166666666666667	FALSE	K02304,K02302,K02303	174478
306	Fontimonas_thermophila_CK2	M00925	Cobalamin biosynthesis, aerobic, uroporphyrinogen III => precorrin 2 => cobyrinate a,c-diamide	Pathway modules	Metabolism of cofactors and vitamins	Cofactor and vitamin metabolism	(K02303,K13542) (K03394,K13540) K02229 (K05934,K13540,K13541) K05936 K02228 K05895 K00595 K06042 K02224 K02230+K09882+K09883	0.0909090909090909	FALSE	K02303	174478
307	Fontimonas_thermophila_CK2	M00122	Cobalamin biosynthesis, cobyrinate a,c-diamide => cobalamin	Pathway modules	Metabolism of cofactors and vitamins	Cofactor and vitamin metabolism	(K00798,K19221) K02232 (K02225,K02227) K02231 K00768 (K02226,K22316) K02233	0.142857142857143	FALSE	K00798	431132
308	Fontimonas_thermophila_CK2	M00117	Ubiquinone biosynthesis, prokaryotes, chorismate (+ polyprenyl-PP) => ubiquinol	Pathway modules	Metabolism of cofactors and vitamins	Cofactor and vitamin metabolism	(K03181,K18240) K03179 (K03182+K03186) K18800 K00568 K03185 K03183 K03184 K00568	0.555555555555556	FALSE	K18240,K03183,K03179,K18800,K03185	247940,431116,148602,174283,174282
309	Fontimonas_thermophila_CK2	M00128	Ubiquinone biosynthesis, eukaryotes, 4-hydroxybenzoate + polyprenyl-PP => ubiquinol	Pathway modules	Metabolism of cofactors and vitamins	Cofactor and vitamin metabolism	K06125 K06126 K00591 -- -- K06127 K06134 K00591	0.125	FALSE	K06134	295841
310	Fontimonas_thermophila_CK2	M00116	Menaquinone biosynthesis, chorismate (+ polyprenyl-PP) => menaquinol	Pathway modules	Metabolism of cofactors and vitamins	Cofactor and vitamin metabolism	K02552 K02551 K08680 K02549 K01911 K01661 K19222 K02548 K03183	0.111111111111111	FALSE	K03183	431116
311	Fontimonas_thermophila_CK2	M00095	C5 isoprenoid biosynthesis, mevalonate pathway	Pathway modules	Biosynthesis of terpenoids and polyketides	Terpenoid backbone biosynthesis	K00626 K01641 K00021 K00869 (K00938,K13273) K01597 K01823	0.142857142857143	FALSE	K00626	9311,125532,125552,471484,296093,295891
312	Fontimonas_thermophila_CK2	M00849	C5 isoprenoid biosynthesis, mevalonate pathway, archaea	Pathway modules	Biosynthesis of terpenoids and polyketides	Terpenoid backbone biosynthesis	K00626 K01641 (K00021,K00054) ((K00869 K17942),(K18689 K18690 K22813)) K06981 K01823	0.142857142857143	FALSE	K00626	9311,125532,125552,471484,296093,295891
313	Fontimonas_thermophila_CK2	M00096	C5 isoprenoid biosynthesis, non-mevalonate pathway	Pathway modules	Biosynthesis of terpenoids and polyketides	Terpenoid backbone biosynthesis	K01662 K00099 (K00991,K12506) K00919 (K01770,K12506) K03526 K03527 K01823	0.375	FALSE	K01662,K03527,K03526	174479,296122,296010
314	Fontimonas_thermophila_CK2	M00364	C10-C20 isoprenoid biosynthesis, bacteria	Pathway modules	Biosynthesis of terpenoids and polyketides	Terpenoid backbone biosynthesis	K01823 (K00795,K13789,K13787)	0.5	FALSE	K00795	174480
315	Fontimonas_thermophila_CK2	M00778	Type II polyketide backbone biosynthesis, acyl-CoA + malonyl-CoA => polyketide	Pathway modules	Biosynthesis of terpenoids and polyketides	Type II polyketide biosynthesis	K05551+K05552+K05553 -K12420 ((K05554,K14249,K15884,K15885) (K05555,K14250),K15886)	0.333333333333333	FALSE	K05555	296067
316	Fontimonas_thermophila_CK2	M00793	dTDP-L-rhamnose biosynthesis	Pathway modules	Biosynthesis of terpenoids and polyketides	Polyketide sugar unit biosynthesis	K00973 K01710 (K01790 K00067,K23987)	0.333333333333333	FALSE	K01710	295994
317	Fontimonas_thermophila_CK2	M00835	Pyocyanine biosynthesis, chorismate => pyocyanine	Pathway modules	Biosynthesis of other secondary metabolites	Biosynthesis of other bacterial compounds	K13063 K20261 K06998 K20260 K20262 K21103 K20940	0.142857142857143	FALSE	K06998	247992
318	Fontimonas_thermophila_CK2	M00569	Catechol meta-cleavage, catechol => acetyl-CoA / 4-methylcatechol => propanoyl-CoA	Pathway modules	Xenobiotics biodegradation	Aromatics degradation	(K00446,K07104) ((K10217 K01821 K01617),K10216) (K18364,K02554) (K18365,K01666) (K18366,K04073)	0.6	FALSE	K02554,K01666,K18365,K18364,K18366	247882,247880,247881
319	Fontimonas_thermophila_CK2	M00534	Naphthalene degradation, naphthalene => salicylate	Pathway modules	Xenobiotics biodegradation	Aromatics degradation	K14579+K14580+K14578+K14581 K14582 K14583 K14584 K14585 K00152	0.166666666666667	FALSE	K14584	295823
320	Fontimonas_thermophila_CK2	M00878	Phenylacetate degradation, phenylaxetate => acetyl-CoA/succinyl-CoA	Pathway modules	Xenobiotics biodegradation	Aromatics degradation	K01912 K02609+K02610+K02611+K02612+K02613 K15866 K02618 K02615 K01692 K00074	0.285714285714286	FALSE	K01692,K15866	247849,9299,125573,125555,174496
321	Fontimonas_thermophila_CK2	M00545	Trans-cinnamate degradation, trans-cinnamate => acetyl-CoA	Pathway modules	Xenobiotics biodegradation	Aromatics degradation	(((K05708+K05709+K05710+K00529) K05711),K05712) K05713 K05714 K02554 K01666 K04073	0.333333333333333	FALSE	K02554,K01666,K00529	247882,247880,247860
322	Fontimonas_thermophila_CK2	M00575	Pertussis pathogenicity signature, T1SS	Signature modules	Gene set	Pathogenicity	K22944 K11004 K07389 K11003 K12340	0.2	FALSE	K12340	247840
323	Fontimonas_thermophila_CK2	M00651	Vancomycin resistance, D-Ala-D-Lac type	Signature modules	Gene set	Drug resistance	(K18345 K18344 K07260 K18346),(K18351 K18352 K18354 K18353) (K18347 K15739 K08641)	0.142857142857143	FALSE	K07260	422371
324	Fontimonas_thermophila_CK2	M00726	Cationic antimicrobial peptide (CAMP) resistance, lysyl-phosphatidylglycerol (L-PG) synthase MprF	Signature modules	Gene set	Drug resistance	K19077 K19078 K14205	0.333333333333333	FALSE	K14205	248025
325	Fontimonas_thermophila_CK2	M00718	Multidrug resistance, efflux pump MexAB-OprM	Signature modules	Gene set	Drug resistance	K18131 K03585+K18138+K18139	0.5	FALSE	K03585,K18138,K18139	247841,248054,9309,9310,9308,174266
326	Fontimonas_thermophila_CK2	M00643	Multidrug resistance, efflux pump MexXY-OprM	Signature modules	Gene set	Drug resistance	K18129 K18094+K18095+K18139	0.166666666666667	FALSE	K18139	9310.17
327	Fontimonas_thermophila_CK2	M00769	Multidrug resistance, efflux pump MexPQ-OpmE	Signature modules	Gene set	Drug resistance	K18304 K19591 K19595+K19594+K19593	0.333333333333333	FALSE	K19591	390685
328	Fontimonas_thermophila_CK2	M00696	Multidrug resistance, efflux pump AcrEF-TolC	Signature modules	Gene set	Drug resistance	K18140 K18141+K18142+K12340	0.166666666666667	FALSE	K12340	247840
329	Fontimonas_thermophila_CK2	M00697	Multidrug resistance, efflux pump MdtEF-TolC	Signature modules	Gene set	Drug resistance	K07690 K18898+K18899+K12340	0.166666666666667	FALSE	K12340	247840
330	Fontimonas_thermophila_CK2	M00611	Oxygenic photosynthesis in plants and cyanobacteria	Signature modules	Module set	Metabolic capacity	(M00161,M00163) M00165	0.272727272727273	FALSE	K00134,K00615,K00927,K03841,K01807	22875,22876,22874,295866,295860
331	Fontimonas_thermophila_CK2	M00612	Anoxygenic photosynthesis in purple bacteria	Signature modules	Module set	Metabolic capacity	M00597 M00165	0.272727272727273	FALSE	K00134,K00615,K00927,K03841,K01807	22875,22876,22874,295866,295860
332	Fontimonas_thermophila_CK2	M00613	Anoxygenic photosynthesis in green nonsulfur bacteria	Signature modules	Module set	Metabolic capacity	M00597 M00376	0.0576923076923077	FALSE	K11942,K00242,K00240,K00241,K02160,K00239,K01961	471483,296048,296050,296047,295893,296049,295892
333	Fontimonas_thermophila_CK2	M00614	Anoxygenic photosynthesis in green sulfur bacteria	Signature modules	Module set	Metabolic capacity	M00598 M00173	0.15	FALSE	K00024,K01902,K01903,K00242,K00240,K00241,K00239	471449,174330,174329,296048,296050,296047,296049
334	Fontimonas_thermophila_CK2	M00617	Methanogen	Signature modules	Module set	Metabolic capacity	M00567,M00357,M00356,M00563	0.2	FALSE	K01895	269807
335	Fontimonas_thermophila_CK2	M00618	Acetogen	Signature modules	Module set	Metabolic capacity	M00377 M00579	0.0714285714285714	FALSE	K00297	148633
336	Fontimonas_thermophila_CK2	M00615	Nitrate assimilation	Signature modules	Module set	Metabolic capacity	(K02575,K15576+K15577+K15578-K15579) M00531	0.75	TRUE	K02575,K00372	248028
337	Fontimonas_thermophila_CK2	M00616	Sulfate-sulfur assimilation	Signature modules	Module set	Metabolic capacity	(K02048,K23163)+K02046+K02047+K02045 M00176	0.25	FALSE	K00958,K00381,K00860	248022,174476,390709
338	Meiothermus_ruber_CK4	M00001	Glycolysis (Embden-Meyerhof pathway), glucose => pyruvate	Pathway modules	Carbohydrate metabolism	Central carbohydrate metabolism	(K00844,K12407,K00845,K00886,K08074,K00918) (K01810,K06859,K13810,K15916) (K00850,K16370,K21071,K00918) (K01623,K01624,K11645,K16305,K16306) K01803 ((K00134,K00150) K00927,K11389) (K01834,K15633,K15634,K15635) K01689 (K00873,K12406)	1	TRUE	K01624,K01810,K00150,K00850,K00134,K00873,K01689,K00927,K00845,K15635,K15634,K01803	205846,2583,44692,44691,406990,408081,408082,406989,410101,142016,147597,463274,291914,315643,106546
339	Meiothermus_ruber_CK4	M00002	Glycolysis, core module involving three-carbon compounds	Pathway modules	Carbohydrate metabolism	Central carbohydrate metabolism	K01803 ((K00134,K00150) K00927,K11389) (K01834,K15633,K15634,K15635) K01689 (K00873,K12406)	1	TRUE	K00150,K00134,K00873,K01689,K00927,K15635,K15634,K01803	44692,406990,408081,408082,406989,142016,291914,315643,106546
340	Meiothermus_ruber_CK4	M00003	Gluconeogenesis, oxaloacetate => fructose-6P	Pathway modules	Carbohydrate metabolism	Central carbohydrate metabolism	(K01596,K01610) K01689 (K01834,K15633,K15634,K15635) K00927 (K00134,K00150) K01803 ((K01623,K01624,K11645) (K03841,K02446,K11532,K01086,K04041),K01622)	0.875	TRUE	K01624,K01596,K00150,K00134,K01689,K00927,K15635,K15634,K01803	205846,2585,44692,406990,408082,406989,142016,147597,291914,315643,106546
341	Meiothermus_ruber_CK4	M00307	Pyruvate oxidation, pyruvate => acetyl-CoA	Pathway modules	Carbohydrate metabolism	Central carbohydrate metabolism	((K00163,K00161+K00162)+K00627+K00382-K13997),K00169+K00170+K00171+(K00172,K00189),K03737	1	TRUE	K00382,K00627,K00163,K00162,K00161	277879,33026,33027,59417,59418,142027,142026,119551,315647,315646
342	Meiothermus_ruber_CK4	M00009	Citrate cycle (TCA cycle, Krebs cycle)	Pathway modules	Carbohydrate metabolism	Central carbohydrate metabolism	(K01647,K05942) (K01681,K01682) (K00031,K00030) (K00164+K00658+K00382,K00174+K00175-K00177-K00176) (K01902+K01903,K01899+K01900,K18118) (K00234+K00235+K00236+K00237,K00239+K00240+K00241-(K00242,K18859,K18860),K00244+K00245+K00246-K00247) (K01676,K01679,K01677+K01678) (K00026,K00025,K00024,K00116)	0.958333333333333	TRUE	K01681,K00382,K00024,K00164,K00031,K01679,K00174,K00175,K00240,K01902,K01903,K00239,K01647	334987,277879,13099,59417,58317,402060,418089,402055,402054,149399,126251,126250,149398,198623,315658
343	Meiothermus_ruber_CK4	M00010	Citrate cycle, first carbon oxidation, oxaloacetate => 2-oxoglutarate	Pathway modules	Carbohydrate metabolism	Central carbohydrate metabolism	(K01647,K05942) (K01681,K01682) (K00031,K00030)	1	TRUE	K01681,K00031,K01647	334987,402060,198623,315658
344	Meiothermus_ruber_CK4	M00011	Citrate cycle, second carbon oxidation, 2-oxoglutarate => oxaloacetate	Pathway modules	Carbohydrate metabolism	Central carbohydrate metabolism	(K00164+K00658+K00382,K00174+K00175-K00177-K00176) (K01902+K01903,K01899+K01900,K18118) (K00234+K00235+K00236+K00237,K00239+K00240+K00241-(K00242,K18859,K18860),K00244+K00245+K00246-K00247) (K01676,K01679,K01677+K01678) (K00026,K00025,K00024,K00116)	0.933333333333333	TRUE	K00382,K00024,K00164,K01679,K00174,K00175,K00240,K01902,K01903,K00239	277879,13099,59417,58317,418089,402055,402054,149399,126251,126250,149398
345	Meiothermus_ruber_CK4	M00004	Pentose phosphate pathway (Pentose phosphate cycle)	Pathway modules	Carbohydrate metabolism	Central carbohydrate metabolism	(K13937,((K00036,K19243) (K01057,K07404))) K00033 K01783 (K01807,K01808) K00615 K00616 (K01810,K06859,K13810,K15916)	0.714285714285714	FALSE	K01810,K00615,K00616,K01783,K01807	2583,400210,126256,147598,126268
346	Meiothermus_ruber_CK4	M00007	Pentose phosphate pathway, non-oxidative phase, fructose 6P => ribose 5P	Pathway modules	Carbohydrate metabolism	Central carbohydrate metabolism	K00615 (K00616,K13810) K01783 (K01807,K01808)	1	TRUE	K00615,K00616,K01783,K01807	400210,126256,147598,126268
347	Meiothermus_ruber_CK4	M00580	Pentose phosphate pathway, archaea, fructose 6P => ribose 5P	Pathway modules	Carbohydrate metabolism	Central carbohydrate metabolism	(K08094 (K08093,K13812),K13831) K01807	0.5	FALSE	K01807	126268
348	Meiothermus_ruber_CK4	M00005	PRPP biosynthesis, ribose 5P => PRPP	Pathway modules	Carbohydrate metabolism	Central carbohydrate metabolism	K00948	1	TRUE	K00948	453635
349	Meiothermus_ruber_CK4	M00008	Entner-Doudoroff pathway, glucose-6P => glyceraldehyde-3P + pyruvate	Pathway modules	Carbohydrate metabolism	Central carbohydrate metabolism	K00036 (K01057,K07404) K01690 K01625	0.25	FALSE	K01625	466438
350	Meiothermus_ruber_CK4	M00308	Semi-phosphorylative Entner-Doudoroff pathway, gluconate => glycerate-3P	Pathway modules	Carbohydrate metabolism	Central carbohydrate metabolism	K05308 K00874 K01625 (K00134 K00927,K00131,K18978)	0.8	TRUE	K00134,K00927,K00874,K01625	406990,406989,466437,466438
351	Meiothermus_ruber_CK4	M00014	Glucuronate pathway (uronate pathway)	Pathway modules	Carbohydrate metabolism	Other carbohydrate metabolism	K00012 ((K12447 K16190),(K00699 (K01195,K14756))) K00002 K13247 -- K03331 (K05351,K00008) K00854	0.111111111111111	FALSE	K00854	149384
352	Meiothermus_ruber_CK4	M00631	D-Galacturonate degradation (bacteria), D-galacturonate => pyruvate + D-glyceraldehyde 3P	Pathway modules	Carbohydrate metabolism	Other carbohydrate metabolism	K01812 K00041 (K01685,K16849+K16850) K00874 (K01625,K17463)	0.4	FALSE	K00874,K01625	466437
353	Meiothermus_ruber_CK4	M00061	D-Glucuronate degradation, D-glucuronate => pyruvate + D-glyceraldehyde 3P	Pathway modules	Carbohydrate metabolism	Other carbohydrate metabolism	K01812 K00040 (K01686,K08323) K00874 (K01625,K17463)	0.4	FALSE	K00874,K01625	466437
354	Meiothermus_ruber_CK4	M00632	Galactose degradation, Leloir pathway, galactose => alpha-D-glucose-1P	Pathway modules	Carbohydrate metabolism	Other carbohydrate metabolism	K01785 K00849 K00965 K01784	1	TRUE	K00849,K00965,K01785,K01784	2569,2571,58266,409722,282119
355	Meiothermus_ruber_CK4	M00552	D-galactonate degradation, De Ley-Doudoroff pathway, D-galactonate => glycerate-3P	Pathway modules	Carbohydrate metabolism	Other carbohydrate metabolism	K01684 K00883 K01631 K00134 K00927	0.4	FALSE	K00134,K00927	406990
356	Meiothermus_ruber_CK4	M00114	Ascorbate biosynthesis, plants, fructose-6P => ascorbate	Pathway modules	Carbohydrate metabolism	Other carbohydrate metabolism	K01809 K17497 K00966 K10046 K14190 K10047 K17744 K00225	0.125	FALSE	K01809	453609
357	Meiothermus_ruber_CK4	M00854	Glycogen biosynthesis, glucose-1P => glycogen/starch	Pathway modules	Carbohydrate metabolism	Other carbohydrate metabolism	(K00963 (K00693+K00750,K16150,K16153,K13679,K20812)),(K00975 (K00703,K13679,K20812)) (K00700,K16149)	0.666666666666667	FALSE	K00975,K00703	317972
358	Meiothermus_ruber_CK4	M00855	Glycogen degradation, glycogen => glucose-6P	Pathway modules	Carbohydrate metabolism	Other carbohydrate metabolism	(K00688,K16153) (K01196,((K00705,K22451) (K02438,K01200))) (K15779,K01835,K15778)	0.75	TRUE	K01835,K00688,K00705	263560,13076,44687,175521
359	Meiothermus_ruber_CK4	M00565	Trehalose biosynthesis, D-glucose 1P => trehalose	Pathway modules	Carbohydrate metabolism	Other carbohydrate metabolism	K00975 K00703 (K00700,K16149) K01214 K06044 K01236	0.333333333333333	FALSE	K00975,K00703	317972
360	Meiothermus_ruber_CK4	M00549	Nucleotide sugar biosynthesis, glucose => UDP-glucose	Pathway modules	Carbohydrate metabolism	Other carbohydrate metabolism	(K00844,K00845,K12407,K00886) (K01835,K15779,K15778) (K00963,K12447)	0.666666666666667	FALSE	K01835,K00845	263560
361	Meiothermus_ruber_CK4	M00554	Nucleotide sugar biosynthesis, galactose => UDP-galactose	Pathway modules	Carbohydrate metabolism	Other carbohydrate metabolism	K00849 K00965	1	TRUE	K00849,K00965	2569,2571,282119
362	Meiothermus_ruber_CK4	M00892	UDP-N-acetyl-D-glucosamine biosynthesis, eukaryotes, glucose => UDP-GlcNAc	Pathway modules	Carbohydrate metabolism	Other carbohydrate metabolism	(K00844,K12407,K00845) K01810 K00820 K00621 K01836 K00972	0.5	FALSE	K00820,K01810,K00845	355267,2583,54951,410101,445940
363	Meiothermus_ruber_CK4	M00909	UDP-N-acetyl-D-glucosamine biosynthesis, prokaryotes, glucose => UDP-GlcNAc	Pathway modules	Carbohydrate metabolism	Other carbohydrate metabolism	K00845 (K01810,K13810,K15916) K00820 K03431 K04042	1	TRUE	K00820,K01810,K03431,K00845,K04042	355267,2583,54951,58273,410101,445940,169894
364	Meiothermus_ruber_CK4	M00012	Glyoxylate cycle	Pathway modules	Carbohydrate metabolism	Other carbohydrate metabolism	K01647 (K01681,K01682) K01637 (K01638,K19282) (K00026,K00025,K00024)	1	TRUE	K01681,K00024,K01638,K01647,K01637	334987,13099,149394,198623,160941
365	Meiothermus_ruber_CK4	M00373	Ethylmalonyl pathway	Pathway modules	Carbohydrate metabolism	Other carbohydrate metabolism	K00626 K00023 K17865 K14446 K14447 K14448 K14449 K08691 K14451 K01965+K01966 K05606 K01847	0.25	FALSE	K17865,K00626,K05606	324214,228737,59157,453620,159938
366	Meiothermus_ruber_CK4	M00740	Methylaspartate cycle	Pathway modules	Carbohydrate metabolism	Other carbohydrate metabolism	K01647 K01681 K00031 K00261 K19268+K01846 K04835 K19280 K14449 K19281 K19282 K00024	0.454545454545455	FALSE	K01681,K00024,K00031,K00261,K01647	334987,13099,402060,121555,198623,315658
367	Meiothermus_ruber_CK4	M00532	Photorespiration	Pathway modules	Carbohydrate metabolism	Other carbohydrate metabolism	(K01601-K01602) K19269 K11517 K03781 K14272 K00600 K00830 (K15893,K15919) K15918 K00281+K00605+K00382+K02437	0.2	FALSE	K00600,K00382,K00281,K02437,K00605	236161,277879,59417,385552,385551,385550
368	Meiothermus_ruber_CK4	M00013	Malonate semialdehyde pathway, propanoyl-CoA => acetyl-CoA	Pathway modules	Carbohydrate metabolism	Other carbohydrate metabolism	(K00248,K00232) (K07511,K14729) K05605 K23146 K00140	0.2	FALSE	K00140	160968
369	Meiothermus_ruber_CK4	M00741	Propanoyl-CoA metabolism, propanoyl-CoA => succinyl-CoA	Pathway modules	Carbohydrate metabolism	Other carbohydrate metabolism	(K01965+K01966,K11263+(K18472,K19312+K22568),K01964+K15036+K15037) K05606 (K01847,K01848+K01849)	0.666666666666667	FALSE	K01848,K05606,K01849	225774,21705,59157,58277
370	Meiothermus_ruber_CK4	M00131	Inositol phosphate metabolism, Ins(1,3,4,5)P4 => Ins(1,3,4)P3 => myo-inositol	Pathway modules	Carbohydrate metabolism	Other carbohydrate metabolism	K01106 K01107 K01109 K01092	0.25	FALSE	K01092	397961
371	Meiothermus_ruber_CK4	M00165	Reductive pentose phosphate cycle (Calvin cycle)	Pathway modules	Energy metabolism	Carbon fixation	K00855 (K01601-K01602) K00927 (K05298,K00150,K00134) (K01623,K01624) (K03841,K02446,K11532,K01086) K00615 (K01623,K01624) (K01100,K11532,K01086) K00615 (K01807,K01808)	0.636363636363636	FALSE	K01624,K00150,K00134,K00615,K00927,K01807	205846,44692,406990,400210,406989,147597,126268
372	Meiothermus_ruber_CK4	M00166	Reductive pentose phosphate cycle, ribulose-5P => glyceraldehyde-3P	Pathway modules	Energy metabolism	Carbon fixation	K00855 (K01601-K01602) K00927 (K05298,K00150,K00134)	0.5	FALSE	K00150,K00134,K00927	44692,406990,406989
373	Meiothermus_ruber_CK4	M00167	Reductive pentose phosphate cycle, glyceraldehyde-3P => ribulose-5P	Pathway modules	Energy metabolism	Carbon fixation	(K01623,K01624) (K03841,K02446,K11532,K01086) K00615 (K01623,K01624) (K01100,K11532,K01086) K00615 (K01807,K01808)	0.714285714285714	FALSE	K01624,K00615,K01807	205846,400210,147597,126268
374	Meiothermus_ruber_CK4	M00168	CAM (Crassulacean acid metabolism), dark	Pathway modules	Energy metabolism	Carbon fixation	K01595 (K00025,K00026,K00024)	1	TRUE	K00024,K01595	13099.1
375	Meiothermus_ruber_CK4	M00169	CAM (Crassulacean acid metabolism), light	Pathway modules	Energy metabolism	Carbon fixation	K00029 K01006	0.5	FALSE	K00029	13098
376	Meiothermus_ruber_CK4	M00172	C4-dicarboxylic acid cycle, NADP - malic enzyme type	Pathway modules	Energy metabolism	Carbon fixation	K01595 K00051 K00029 K01006	0.5	FALSE	K00029,K01595	13098.1
377	Meiothermus_ruber_CK4	M00171	C4-dicarboxylic acid cycle, NAD - malic enzyme type	Pathway modules	Energy metabolism	Carbon fixation	K01595 K14454 K14455 (K00025,K00026) K00028 (K00814,K14272) K01006	0.142857142857143	FALSE	K01595	13083
378	Meiothermus_ruber_CK4	M00170	C4-dicarboxylic acid cycle, phosphoenolpyruvate carboxykinase type	Pathway modules	Energy metabolism	Carbon fixation	K01595 K14454 K14455 K01610	0.25	FALSE	K01595	13083
379	Meiothermus_ruber_CK4	M00173	Reductive citrate cycle (Arnon-Buchanan cycle)	Pathway modules	Energy metabolism	Carbon fixation	(K00169+K00170+K00171+K00172,K03737) ((K01007,K01006) K01595,K01959+K01960,K01958) K00024 (K01676,K01679,K01677+K01678) (K00239+K00240-K00241-K00242,K00244+K00245-K00246-K00247,K18556+K18557+K18558+K18559+K18560) (K01902+K01903) (K00174+K00175-K00177-K00176) K00031 (K01681,K01682) (K15230+K15231,K15232+K15233 K15234)	0.818181818181818	TRUE	K01681,K00024,K01595,K00031,K01679,K00174,K00175,K00240,K01902,K01903,K00239,K01007	334987,13099,13083,402060,418089,402055,402054,149399,126251,126250,149398,315658,363074
380	Meiothermus_ruber_CK4	M00376	3-Hydroxypropionate bi-cycle	Pathway modules	Energy metabolism	Carbon fixation	(K02160+K01961+K01962+K01963) K14468 K14469 K15052 K05606 (K01847,K01848+K01849) (K14471+K14472) (K00239+K00240+K00241) K01679 K08691 K14449 K14470 K09709	0.358974358974359	FALSE	K01848,K01962,K01963,K05606,K01849,K02160,K01961,K01679,K00240,K00239	225774,236290,236291,21705,59157,58277,58307,58306,418089,149399,149398
381	Meiothermus_ruber_CK4	M00375	Hydroxypropionate-hydroxybutylate cycle	Pathway modules	Energy metabolism	Carbon fixation	(K01964+K15037+K15036) K15017 K15039 K15018 K15019 K15020 K05606 (K01848+K01849) (K15038,K15017) K14465 (K14466,K18861) K14534 K15016 K00626	0.214285714285714	FALSE	K00626,K01848,K05606,K01849	228737,225774,21705,59157,58277,453620,159938
382	Meiothermus_ruber_CK4	M00374	Dicarboxylate-hydroxybutyrate cycle	Pathway modules	Energy metabolism	Carbon fixation	(K00169+K00170+K00171+K00172) K01007 K01595 K00024 (K01677+K01678) (K00239+K00240-K00241-K18860) (K01902+K01903) (K15038,K15017) K14465 (K14467,K18861) K14534 K15016 K00626	0.461538461538462	FALSE	K00626,K00024,K01595,K00240,K01902,K01903,K00239,K01007	228737,13099,13083,149399,126251,126250,149398,453620,159938,363074
383	Meiothermus_ruber_CK4	M00377	Reductive acetyl-CoA pathway (Wood-Ljungdahl pathway)	Pathway modules	Energy metabolism	Carbon fixation	K00198 K05299-K15022 K01938 K01491 K00297 K15023 K14138+K00197+K00194	0.285714285714286	FALSE	K01491,K00297	225134
384	Meiothermus_ruber_CK4	M00620	Incomplete reductive citrate cycle, acetyl-CoA => oxoglutarate	Pathway modules	Energy metabolism	Carbon fixation	(K00169+K00170+K00171+K00172) (K01959+K01960) K00024 (K01677+K01678) (K18209+K18210) (K01902+K01903) (K00174+K00175+K00176+K00177)	0.357142857142857	FALSE	K00024,K00174,K00175,K01902,K01903	13099,402055,402054,126251,126250
385	Meiothermus_ruber_CK4	M00567	Methanogenesis, CO2 => methane	Pathway modules	Energy metabolism	Methane metabolism	(K00200+K00201+K00202+K00203-K11261+(K00205,K11260,K00204)) K00672 K01499 (K00319,K13942) K00320 (K00577+K00578+K00579+K00580+K00581-K00582-K00583+K00584) (K00399+K00401+K00402) (K22480+K22481+K22482,K03388+K03389+K03390,K08264+K08265,K03388+K03389+K03390+K14127+(K14126+K14128,K22516+K00125))	0.0625	FALSE	K08264	225138
386	Meiothermus_ruber_CK4	M00357	Methanogenesis, acetate => methane	Pathway modules	Energy metabolism	Methane metabolism	((K00925 K00625),K01895) (K00193+K00197+K00194) (K00577+K00578+K00579+K00580+K00581-K00582-K00583+K00584) (K00399+K00401+K00402) (K22480+K22481+K22482,K03388+K03389+K03390,K08264+K08265,K03388+K03389+K03390+K14127+(K14126+K14128,K22516+K00125))	0.3	FALSE	K08264,K01895	225138,459944,376659
387	Meiothermus_ruber_CK4	M00356	Methanogenesis, methanol => methane	Pathway modules	Energy metabolism	Methane metabolism	K14080+K04480+K14081 K00399+K00401+K00402 (K22480+K22481+K22482,K03388+K03389+K03390,K08264+K08265,K03388+K03389+K03390+K14127+(K14126+K14128,K22516+K00125))	0.166666666666667	FALSE	K08264	225138
388	Meiothermus_ruber_CK4	M00563	Methanogenesis, methylamine/dimethylamine/trimethylamine => methane	Pathway modules	Energy metabolism	Methane metabolism	K14082 ((K16177-K16176),(K16179-K16178),(K14084-K14083)) K00399+K00401+K00402 (K22480+K22481+K22482,K03388+K03389+K03390,K08264+K08265,K03388+K03389+K03390+K14127+(K14126+K14128,K22516+K00125))	0.125	FALSE	K08264	225138
389	Meiothermus_ruber_CK4	M00358	Coenzyme M biosynthesis	Pathway modules	Energy metabolism	Methane metabolism	K08097 K05979 K05884 K13039+K06034	0.25	FALSE	K05979	409709
390	Meiothermus_ruber_CK4	M00608	2-Oxocarboxylic acid chain extension, 2-oxoglutarate => 2-oxoadipate => 2-oxopimelate => 2-oxosuberate	Pathway modules	Energy metabolism	Methane metabolism	K10977 K16792+K16793 K10978	0.166666666666667	FALSE	K16792	288875
391	Meiothermus_ruber_CK4	M00346	Formaldehyde assimilation, serine pathway	Pathway modules	Energy metabolism	Methane metabolism	K00600 K00830 K00018 K11529 K01689 K01595 K00024 K08692+K14067 K08691	0.555555555555556	FALSE	K00600,K00024,K01595,K01689,K11529	236161,13099,13083,408082,381964
392	Meiothermus_ruber_CK4	M00345	Formaldehyde assimilation, ribulose monophosphate pathway	Pathway modules	Energy metabolism	Methane metabolism	(((K08093,K13812) K08094),K13831) (K00850,K16370) K01624	0.666666666666667	FALSE	K01624,K00850	205846,44691,147597,463274
393	Meiothermus_ruber_CK4	M00344	Formaldehyde assimilation, xylulose monophosphate pathway	Pathway modules	Energy metabolism	Methane metabolism	K17100 K00863 K01624 K03841	0.25	FALSE	K01624	205846
394	Meiothermus_ruber_CK4	M00176	Assimilatory sulfate reduction, sulfate => H2S	Pathway modules	Energy metabolism	Sulfur metabolism	(K13811,K00958+K00860,K00955+K00957,K00956+K00957+K00860) K00390 (K00380+K00381,K00392)	0.833333333333333	TRUE	K00381,K00958,K00390,K00392	198327,198323,198322
395	Meiothermus_ruber_CK4	M00596	Dissimilatory sulfate reduction, sulfate => H2S	Pathway modules	Energy metabolism	Sulfur metabolism	K00958 (K00394+K00395) (K11180+K11181)	0.333333333333333	FALSE	K00958	198323
396	Meiothermus_ruber_CK4	M00595	Thiosulfate oxidation by SOX complex, thiosulfate => sulfate	Pathway modules	Energy metabolism	Sulfur metabolism	K17222+K17223+K17224-K17225-K22622+K17226+K17227	1	TRUE	K22622,K17225,K17224,K17226,K17227,K17223,K17222	147592,147591,147585,147581,147582,147586,147584,147587,147583
397	Meiothermus_ruber_CK4	M00144	NADH:quinone oxidoreductase, prokaryotes	Pathway modules	Energy metabolism	ATP synthesis	K00330+(K00331+K00332+K00333,K00331+K13378,K13380)+K00334+K00335+K00336+K00337+K00338+K00339+K00340+(K00341+K00342)+K00343	0.785714285714286	TRUE	K00337,K00334,K00335,K00331,K00330,K00333,K00340,K00341,K00343,K00338,K00339	159892,159895,159894,159898,159899,159896,159889,159888,159886,159891,159890
398	Meiothermus_ruber_CK4	M00149	Succinate dehydrogenase, prokaryotes	Pathway modules	Energy metabolism	ATP synthesis	K00241+(K00242,K18859,K18860)+K00239+K00240	0.5	FALSE	K00240,K00239	149399
399	Meiothermus_ruber_CK4	M00154	Cytochrome c oxidase	Pathway modules	Energy metabolism	ATP synthesis	(K02257+K02262+K02256+K02261+K02263+K02264+K02265+K02266+K02267+K02268+K02270-K02271+K02272-K02273+K02258+K02259+K02260)	0.133333333333333	FALSE	K02257,K02259	123953
400	Meiothermus_ruber_CK4	M00155	Cytochrome c oxidase, prokaryotes	Pathway modules	Energy metabolism	ATP synthesis	K02275+(K02274+K02276,K15408)-K02277	1	TRUE	K15408,K02275	123955
401	Meiothermus_ruber_CK4	M00159	V/A-type ATPase, prokaryotes	Pathway modules	Energy metabolism	ATP synthesis	K02117+K02118+K02119+K02120+K02121+K02122+K02107+K02123+K02124	0.666666666666667	FALSE	K02119,K02122,K02123,K02118,K02120,K02117	407002,407003,406999,171947,171950,171949,171953,171946,171948
402	Meiothermus_ruber_CK4	M00082	Fatty acid biosynthesis, initiation	Pathway modules	Lipid metabolism	Fatty acid metabolism	(K11262,(K02160+K01961,K11263)+(K01962+K01963,K18472)) (K00665,K00667+K00668,K11533,(K00645 (K00648,K18473)))	1	TRUE	K01962,K01963,K00645,K00648,K02160,K01961	236290,236291,256563,256564,58307,58306
403	Meiothermus_ruber_CK4	M00083	Fatty acid biosynthesis, elongation	Pathway modules	Lipid metabolism	Fatty acid metabolism	K00665,(K00667 K00668),K11533,((K00647,K09458) K00059 (K02372,K01716,K16363) (K00208,K02371,K10780,K00209))	1	TRUE	K02372,K09458,K00059,K00208	354928,256573,256562,263570,409693,466428,159918,160937,98693,98692
404	Meiothermus_ruber_CK4	M00873	Fatty acid biosynthesis in mitochondria, animals	Pathway modules	Lipid metabolism	Fatty acid metabolism	K18660 K03955+K00645 K09458 K11539+K13370 K22540 K07512	0.25	FALSE	K00645,K09458	256563
405	Meiothermus_ruber_CK4	M00874	Fatty acid biosynthesis in mitochondria, fungi	Pathway modules	Lipid metabolism	Fatty acid metabolism	K11262 K03955+K00645 K09458 K00059 K22541 K07512	0.416666666666667	FALSE	K00645,K09458,K00059	256563,256573,256562,263570,409693,159918,160937,98693,98692
406	Meiothermus_ruber_CK4	M00086	beta-Oxidation, acyl-CoA synthesis	Pathway modules	Lipid metabolism	Fatty acid metabolism	K01897,K15013	1	TRUE	K01897	455714
407	Meiothermus_ruber_CK4	M00087	beta-Oxidation	Pathway modules	Lipid metabolism	Fatty acid metabolism	(K00232,K00249,K00255,K06445,K09479) (((K01692,K07511,K13767) (K00022,K07516)),K01825,K01782,K07514,K07515,K10527) (K00632,K07508,K07509,K07513)	0.75	TRUE	K01692,K00632,K00249	334996,228737,400194,400195,409696,453620,453638,466426,455073,160947,389033,389035
408	Meiothermus_ruber_CK4	M00088	Ketone body biosynthesis, acetyl-CoA => acetoacetate/3-hydroxybutyrate/acetone	Pathway modules	Lipid metabolism	Lipid metabolism	K00626 K01641 K01640 K00019 K01574	0.6	FALSE	K00019,K00626,K01640	324208,228737,409693,453620,453617,159938
409	Meiothermus_ruber_CK4	M00089	Triacylglycerol biosynthesis	Pathway modules	Lipid metabolism	Lipid metabolism	(K00629,K13506,K13507,K00630,K13508) (K00655,K13509,K13523,K19007,K13513,K13517,K13519,K14674,K22831) (K01080,K15728,K18693) (K11155,K11160,K14456,K22848,K22849)	0.25	FALSE	K00655	178764
410	Meiothermus_ruber_CK4	M00093	Phosphatidylethanolamine (PE) biosynthesis, PA => PS => PE	Pathway modules	Lipid metabolism	Lipid metabolism	K00981 (K00998,K17103) K01613	0.333333333333333	FALSE	K00981	169874
411	Meiothermus_ruber_CK4	M00048	Inosine monophosphate biosynthesis, PRPP + glutamine => IMP	Pathway modules	Nucleotide metabolism	Purine metabolism	K00764 (K01945,K11787,K11788,K13713) (K00601,K11175,K08289,K11787,K01492) (K01952,(K23269+K23264+K23265),(K23270+K23265)) (K01933,K11787,K11788 (K01587,K11808,K01589 K01588)) (K01923,K01587,K13713) K01756 (K00602,(K01492,K06863 K11176))	1	TRUE	K01588,K01589,K01945,K11175,K23265,K23264,K01923,K00764,K23269,K01756,K00602,K01933	402061,402063,397962,397963,158397,158398,158399,158394,158395,158400,159963,291915,106547
412	Meiothermus_ruber_CK4	M00049	Adenine ribonucleotide biosynthesis, IMP => ADP,ATP	Pathway modules	Nucleotide metabolism	Purine metabolism	K01939 K01756 (K00939,K18532,K18533,K00944) (K00940,K00873,K12406)	1	TRUE	K00873,K00939,K01756,K00940,K01939	408081,122364,158400,445943,317995
413	Meiothermus_ruber_CK4	M00050	Guanine ribonucleotide biosynthesis IMP => GDP,GTP	Pathway modules	Nucleotide metabolism	Purine metabolism	K00088 K01951 K00942 (K00940,K18533,K00873,K12406)	1	TRUE	K00873,K00942,K00940,K01951,K00088	408081,418804,445943,159958,198352
414	Meiothermus_ruber_CK4	M00546	Purine degradation, xanthine => urea	Pathway modules	Nucleotide metabolism	Purine metabolism	(K00106,K00087+K13479+K13480,K13481+K13482,K11177+K11178+K13483) (K00365,K16838,K16839,K22879) (K13484,K07127 (K13485,K16838,K16840)) (K01466,K16842) K01477	0.666666666666667	FALSE	K01466,K13485,K07127,K13482,K13481	418355,418359,418357,86273,86272
415	Meiothermus_ruber_CK4	M00051	Uridine monophosphate biosynthesis, glutamine (+ PRPP) => UMP	Pathway modules	Nucleotide metabolism	Pyrimidine metabolism	(K11540,(K11541 K01465),((K01954,K01955+K01956) (K00609+K00610,K00608) K01465)) (K00226,K00254,K17828) (K13421,K00762 K01591)	0.916666666666667	TRUE	K01956,K01591,K01955,K00254,K01465,K00609,K00762	243088,263579,21691,466425,160954,160953,363079
416	Meiothermus_ruber_CK4	M00052	Pyrimidine ribonucleotide biosynthesis, UMP => UDP/UTP,CDP/CTP	Pathway modules	Nucleotide metabolism	Pyrimidine metabolism	(K13800,K13809,K09903) (K00940,K18533) K01937	1	TRUE	K01937,K00940,K09903	42683,445943,169876
417	Meiothermus_ruber_CK4	M00053	Pyrimidine deoxyribonuleotide biosynthesis, CDP/CTP => dCDP/dCTP,dTDP/dTTP	Pathway modules	Nucleotide metabolism	Pyrimidine metabolism	(K00524,K00525+K00526,K10807+K10808) (K00940,K18533) (K00527,K21636) K01494 K01520 (K00560,K13998) K00943 K00940	0.75	TRUE	K00525,K00943,K01494,K00940,K00526,K00560	418806,149370,147555,445943,171940,171941,159876
418	Meiothermus_ruber_CK4	M00046	Pyrimidine degradation, uracil => beta-alanine, thymine => 3-aminoisobutanoate	Pathway modules	Nucleotide metabolism	Pyrimidine metabolism	(K00207,K17722+K17723) K01464 (K01431,K06016)	0.666666666666667	FALSE	K01464,K17722,K17723	159909,159911,159910
419	Meiothermus_ruber_CK4	M00020	Serine biosynthesis, glycerate-3P => serine	Pathway modules	Amino acid metabolism	Serine and threonine metabolism	K00058 K00831 (K01079,K02203,K22305)	0.333333333333333	FALSE	K00058	178758
420	Meiothermus_ruber_CK4	M00018	Threonine biosynthesis, aspartate => homoserine => threonine	Pathway modules	Amino acid metabolism	Serine and threonine metabolism	(K00928,K12524,K12525,K12526) K00133 (K00003,K12524,K12525) (K00872,K02204,K02203) K01733	1	TRUE	K00872,K00928,K00133,K00003,K01733	263558,13101,426946,464767,464765
421	Meiothermus_ruber_CK4	M00555	Betaine biosynthesis, choline => betaine	Pathway modules	Amino acid metabolism	Serine and threonine metabolism	(K17755,((K00108,K11440,K00499) (K00130,K14085)))	0.5	FALSE	K00108,K00499	205700
422	Meiothermus_ruber_CK4	M00033	Ectoine biosynthesis, aspartate => ectoine	Pathway modules	Amino acid metabolism	Serine and threonine metabolism	K00928 K00133 K00836 K06718 K06720	0.4	FALSE	K00928,K00133	13101.4
423	Meiothermus_ruber_CK4	M00021	Cysteine biosynthesis, serine => cysteine	Pathway modules	Amino acid metabolism	Cysteine and methionine metabolism	(K00640,K23304) (K01738,K13034,K17069)	1	TRUE	K00640,K01738	256571
424	Meiothermus_ruber_CK4	M00609	Cysteine biosynthesis, methionine => cysteine	Pathway modules	Amino acid metabolism	Cysteine and methionine metabolism	K00789 K17462 K01243 K07173 K17216 K17217	0.5	FALSE	K00789,K01243,K07173	252418,438230,389070
425	Meiothermus_ruber_CK4	M00017	Methionine biosynthesis, apartate => homoserine => methionine	Pathway modules	Amino acid metabolism	Cysteine and methionine metabolism	(K00928,K12524,K12525) K00133 (K00003,K12524,K12525) (K00651,K00641) K01739 (K01760,K14155) (K00548,K24042,K00549)	0.857142857142857	TRUE	K00928,K00548,K00133,K14155,K00003,K00549,K00641	13101,64081,426946,121578,464767,171942,385553
426	Meiothermus_ruber_CK4	M00034	Methionine salvage pathway	Pathway modules	Amino acid metabolism	Cysteine and methionine metabolism	K00789 K01611 K00797 ((K01243,K01244) K00899,K00772) K08963 (K16054,K08964 (K09880,K08965 K08966)) K08967 (K00815,K08969,K23977,K00832,K00838)	0.555555555555556	FALSE	K00789,K08963,K01611,K00797,K01243	252418,13078,58286,58285,149396,438230
427	Meiothermus_ruber_CK4	M00035	Methionine degradation	Pathway modules	Amino acid metabolism	Cysteine and methionine metabolism	K00789 (K00558,K17398,K17399) K01251 (K01697,K10150)	0.5	FALSE	K00789,K00558	252418
428	Meiothermus_ruber_CK4	M00368	Ethylene biosynthesis, methionine => ethylene	Pathway modules	Amino acid metabolism	Cysteine and methionine metabolism	K00789 (K01762,K20772) K05933	0.333333333333333	FALSE	K00789	252418
429	Meiothermus_ruber_CK4	M00019	Valine/isoleucine biosynthesis, pyruvate => valine / 2-oxobutanoate => isoleucine	Pathway modules	Amino acid metabolism	Branched-chain amino acid metabolism	K01652+(K01653,K11258) K00053 K01687 K00826	1	TRUE	K00826,K00053,K01652,K01653,K01687	54954,159928,159930,159929,312890
430	Meiothermus_ruber_CK4	M00535	Isoleucine biosynthesis, pyruvate => 2-oxobutanoate	Pathway modules	Amino acid metabolism	Branched-chain amino acid metabolism	K09011 K01703+K01704 K00052	0.666666666666667	FALSE	K00052,K01704,K01703	159868,159869,159872,312892,312893,288874,288875
431	Meiothermus_ruber_CK4	M00570	Isoleucine biosynthesis, threonine => 2-oxobutanoate => isoleucine	Pathway modules	Amino acid metabolism	Branched-chain amino acid metabolism	(K17989,K01754) K01652+(K01653,K11258) K00053 K01687 K00826	1	TRUE	K01754,K00826,K00053,K01652,K01653,K01687	208228,225763,54954,147516,159928,159930,159929,312890
432	Meiothermus_ruber_CK4	M00432	Leucine biosynthesis, 2-oxoisovalerate => 2-oxoisocaproate	Pathway modules	Amino acid metabolism	Branched-chain amino acid metabolism	K01649 (K01702,K01703+K01704) K00052	1	TRUE	K00052,K01704,K01703,K01649	159868,159869,159872,159927,159926,312892,312893,288874,288875
433	Meiothermus_ruber_CK4	M00036	Leucine degradation, leucine => acetoacetate + acetyl-CoA	Pathway modules	Amino acid metabolism	Branched-chain amino acid metabolism	K00826 ((K00166+K00167,K11381)+K09699+K00382) (K00253,K00249) (K01968+K01969) (K05607,K13766) K01640	0.625	FALSE	K00382,K00826,K00249,K00166,K00167,K01640	277879,59417,54954,409696,119552,119551,453617,466426,455073,160947,389033,389035
434	Meiothermus_ruber_CK4	M00016	Lysine biosynthesis, succinyl-DAP pathway, aspartate => lysine	Pathway modules	Amino acid metabolism	Lysine metabolism	(K00928,K12524,K12525,K12526) K00133 K01714 K00215 K00674 (K00821,K14267) K01439 K01778 (K01586,K12526)	0.444444444444444	FALSE	K01586,K00928,K00133,K01714	259540,13101,426946,126282
435	Meiothermus_ruber_CK4	M00525	Lysine biosynthesis, acetyl-DAP pathway, aspartate => lysine	Pathway modules	Amino acid metabolism	Lysine metabolism	K00928 K00133 K01714 K00215 K05822 K00841 K05823 K01778 K01586	0.444444444444444	FALSE	K01586,K00928,K00133,K01714	259540,13101,426946,126282
436	Meiothermus_ruber_CK4	M00526	Lysine biosynthesis, DAP dehydrogenase pathway, aspartate => lysine	Pathway modules	Amino acid metabolism	Lysine metabolism	(K00928,K12524,K12525,K12526) K00133 K01714 K00215 K03340 (K01586,K12526)	0.666666666666667	FALSE	K01586,K00928,K00133,K01714	259540,13101,426946,126282
437	Meiothermus_ruber_CK4	M00527	Lysine biosynthesis, DAP aminotransferase pathway, aspartate => lysine	Pathway modules	Amino acid metabolism	Lysine metabolism	(K00928,K12524,K12525,K12526) K00133 K01714 K00215 K10206 K01778 (K01586,K12526)	0.571428571428571	FALSE	K01586,K00928,K00133,K01714	259540,13101,426946,126282
438	Meiothermus_ruber_CK4	M00030	Lysine biosynthesis, AAA pathway, 2-oxoglutarate => 2-aminoadipate => lysine	Pathway modules	Amino acid metabolism	Lysine metabolism	K01655 K17450 K01705 K05824 K00838 K00143 (K00293,K24034) K00290	0.125	FALSE	K05824	288885
439	Meiothermus_ruber_CK4	M00433	Lysine biosynthesis, 2-oxoglutarate => 2-oxoadipate	Pathway modules	Amino acid metabolism	Lysine metabolism	K01655 (K17450 K01705,K16792+K16793) K05824	0.5	FALSE	K16792,K05824	288875
440	Meiothermus_ruber_CK4	M00031	Lysine biosynthesis, mediated by LysW, 2-aminoadipate => lysine	Pathway modules	Amino acid metabolism	Lysine metabolism	K05826 K05827 K05828 K05829 K05830 K05831	0.833333333333333	TRUE	K05826,K05831,K05827,K05828,K05829	328361,136549,288871,288872,288868,288870
441	Meiothermus_ruber_CK4	M00032	Lysine degradation, lysine => saccharopine => acetoacetyl-CoA	Pathway modules	Amino acid metabolism	Lysine metabolism	K14157 K14085 K00825 (K15791+K00658+K00382) K00252 (K07514,(K07515,K07511) K00022)	0.222222222222222	FALSE	K00382,K00252	277879,59417,198351
442	Meiothermus_ruber_CK4	M00028	Ornithine biosynthesis, glutamate => ornithine	Pathway modules	Amino acid metabolism	Arginine and proline metabolism	(K00618,K00619,K14681,K14682,K00620,K22477,K22478) ((K00930,K22478) K00145,K12659) (K00818,K00821) (K01438,K14677,K00620)	0.8	TRUE	K00930,K00619,K22477,K00620,K00145	354933,243086,410110,155648,463270,288870,304251
443	Meiothermus_ruber_CK4	M00763	Ornithine biosynthesis, mediated by LysW, glutamate => ornithine	Pathway modules	Amino acid metabolism	Arginine and proline metabolism	K05826 K19412 K05828 K05829 K05830 K05831	0.666666666666667	FALSE	K05826,K05831,K05828,K05829	328361,136549,288872,288868,288870
444	Meiothermus_ruber_CK4	M00844	Arginine biosynthesis, ornithine => arginine	Pathway modules	Amino acid metabolism	Arginine and proline metabolism	K00611 K01940 (K01755,K14681)	1	TRUE	K01940,K01755,K00611	243083,243085,304252,288884
445	Meiothermus_ruber_CK4	M00845	Arginine biosynthesis, glutamate => acetylcitrulline => arginine	Pathway modules	Amino acid metabolism	Arginine and proline metabolism	K22478 K00145 K00821 K09065 K01438 K01940 K01755	0.428571428571429	FALSE	K01940,K01755,K00145	243083,243085,288870,304251,288884
446	Meiothermus_ruber_CK4	M00029	Urea cycle	Pathway modules	Amino acid metabolism	Arginine and proline metabolism	K01948 K00611 K01940 (K01755,K14681) K01476	0.8	TRUE	K01940,K01755,K01476,K00611	243083,243085,198329,304252,288884
447	Meiothermus_ruber_CK4	M00015	Proline biosynthesis, glutamate => proline	Pathway modules	Amino acid metabolism	Arginine and proline metabolism	((K00931 K00147),K12657) K00286	1	TRUE	K00286,K00147,K00931	126272,389050,389049
448	Meiothermus_ruber_CK4	M00133	Polyamine biosynthesis, arginine => agmatine => putrescine => spermidine	Pathway modules	Amino acid metabolism	Polyamine biosynthesis	(K01583,K01584,K01585,K02626) K01480 K01611 K00797	0.75	TRUE	K01480,K01611,K00797	203131,58286,58285,149396,389031
449	Meiothermus_ruber_CK4	M00134	Polyamine biosynthesis, arginine => ornithine => putrescine	Pathway modules	Amino acid metabolism	Polyamine biosynthesis	K01476 K01581	0.5	FALSE	K01476	198329
450	Meiothermus_ruber_CK4	M00135	GABA biosynthesis, eukaryotes, putrescine => GABA	Pathway modules	Amino acid metabolism	Polyamine biosynthesis	K00657 K00274 (K00128,K14085,K00149) --	0.25	FALSE	K00128	328363
451	Meiothermus_ruber_CK4	M00026	Histidine biosynthesis, PRPP => histidine	Pathway modules	Amino acid metabolism	Histidine metabolism	(K00765-K02502) (K01523 K01496,K11755,K14152) (K01814,K24017) (K02501+K02500,K01663) ((K01693 K00817 (K04486,K05602,K18649)),(K01089 K00817)) (K00013,K14152)	0.875	TRUE	K00817,K02501,K04486,K02500,K11755,K02502,K00765,K00013,K01814	246718,246716,59400,418099,418100,147557,178779,160943,198328
452	Meiothermus_ruber_CK4	M00045	Histidine degradation, histidine => N-formiminoglutamate => glutamate	Pathway modules	Amino acid metabolism	Histidine metabolism	K01745 K01712 K01468 (K01479,K00603,K13990,(K05603 K01458))	0.75	TRUE	K01712,K01468,K01745	59407,59406,59409
453	Meiothermus_ruber_CK4	M00022	Shikimate pathway, phosphoenolpyruvate + erythrose-4P => chorismate	Pathway modules	Amino acid metabolism	Aromatic amino acid metabolism	(K01626,K03856,K13853) (((K01735,K13829) ((K03785,K03786) K00014,K13832)),K13830) ((K00891,K13829) (K00800,K24018),K13830) K01736	0.857142857142857	TRUE	K00800,K13853,K03856,K00014,K01736,K00891,K03786	33024,410116,426940,409680,418795,142029,136729,288891,288892,372390
454	Meiothermus_ruber_CK4	M00023	Tryptophan biosynthesis, chorismate => tryptophan	Pathway modules	Amino acid metabolism	Aromatic amino acid metabolism	(((K01657+K01658,K13503,K13501,K01656) K00766),K13497) (((K01817,K24017) (K01656,K01609)),K13498,K13501) (K01695+(K01696,K06001),K01694)	0.8	TRUE	K01817,K01658,K00766,K01657,K01695,K01696	201226,304244,304238,304246,315651,315652
455	Meiothermus_ruber_CK4	M00024	Phenylalanine biosynthesis, chorismate => phenylpyruvate => phenylalanine	Pathway modules	Amino acid metabolism	Aromatic amino acid metabolism	((K01850,K04092,K14187,K04093,K04516,K06208,K06209) (K01713,K04518,K05359),K14170) (K00832,K00838)	0.666666666666667	FALSE	K06208,K04518	126266
456	Meiothermus_ruber_CK4	M00025	Tyrosine biosynthesis, chorismate => HPP => tyrosine	Pathway modules	Amino acid metabolism	Aromatic amino acid metabolism	(((K01850,K04092,K14170,K04093,K04516,K06208,K06209) (K04517,K00211)),K14187) (K00832,K00838)	0.666666666666667	FALSE	K04517,K06208	409681,418794,126266
457	Meiothermus_ruber_CK4	M00042	Catecholamine biosynthesis, tyrosine => dopamine => noradrenaline => adrenaline	Pathway modules	Amino acid metabolism	Aromatic amino acid metabolism	(K00505,K00501) K01593 K00503 K00553	0.25	FALSE	K01593	369075
458	Meiothermus_ruber_CK4	M00044	Tyrosine degradation, tyrosine => homogentisate	Pathway modules	Amino acid metabolism	Aromatic amino acid metabolism	(K00815,K00838,K00832,K03334) K00457 K00451 K01800 (K01555,K16171)	0.2	FALSE	K00457	149363
459	Meiothermus_ruber_CK4	M00533	Homoprotocatechuate degradation, homoprotocatechuate => 2-oxohept-3-enedioate	Pathway modules	Amino acid metabolism	Aromatic amino acid metabolism	K00455 K00151 K01826 K05921	0.5	FALSE	K05921,K00151	266542,126283,126284
460	Meiothermus_ruber_CK4	M00037	Melatonin biosynthesis, animals, tryptophan => serotonin => melatonin	Pathway modules	Amino acid metabolism	Aromatic amino acid metabolism	K00502 K01593 K00669 K00543	0.25	FALSE	K01593	369075
461	Meiothermus_ruber_CK4	M00936	Melatonin biosynthesis, plants, tryptophan => serotonin => melatonin	Pathway modules	Amino acid metabolism	Aromatic amino acid metabolism	K01593 K24541 K22450 (K22588,K13066)	0.25	FALSE	K01593	369075
462	Meiothermus_ruber_CK4	M00038	Tryptophan metabolism, tryptophan => kynurenine => 2-aminomuconate	Pathway modules	Amino acid metabolism	Aromatic amino acid metabolism	(K00453,K00463) (K01432,K14263,K07130) K00486 K01556 K00452 K03392 (K10217,K23234)	0.428571428571429	FALSE	K07130,K00453,K01432,K01556	13092,409700,409706,409699
463	Meiothermus_ruber_CK4	M00027	GABA (gamma-Aminobutyrate) shunt	Pathway modules	Amino acid metabolism	Other amino acid metabolism	K01580 (K13524,K07250,K00823,K16871) (K00135,K00139,K17761)	0.666666666666667	FALSE	K00135,K00823,K07250	217382,236164,208229
464	Meiothermus_ruber_CK4	M00078	Heparan sulfate degradation	Pathway modules	Glycan metabolism	Glycosaminoglycan metabolism	(K07964,K07965) K01136 K01217 K01565 K10532 K01205 -- K01195 K01137	0.111111111111111	FALSE	K10532	203146
465	Meiothermus_ruber_CK4	M00060	KDO2-lipid A biosynthesis, Raetz pathway, LpxL-LpxM type	Pathway modules	Glycan metabolism	Lipopolysaccharide metabolism	K00677 K02535 K02536 (K03269,K09949) K00748 K00912 K02527 K02517 K02560	0.222222222222222	FALSE	K02536,K00677	354931
466	Meiothermus_ruber_CK4	M00866	KDO2-lipid A biosynthesis, Raetz pathway, non-LpxL-LpxM type	Pathway modules	Glycan metabolism	Lipopolysaccharide metabolism	K00677 (K02535,K16363) K02536 (K03269,K09949) K00748 K00912 K02527 K02517 K09778	0.222222222222222	FALSE	K02536,K00677	354931
467	Meiothermus_ruber_CK4	M00127	Thiamine biosynthesis, prokaryotes, AIR (+ DXP/tyrosine) => TMP/TPP	Pathway modules	Metabolism of cofactors and vitamins	Cofactor and vitamin metabolism	K03148+K03154 K03151 K03150 K03149 K03147 ((K00941 K00788),K14153,K21219) K00946	0.5625	FALSE	K03149,K00941,K00788,K03147,K03154	263550,263553,263548,263552,263549
468	Meiothermus_ruber_CK4	M00895	Thiamine biosynthesis, prokaryotes, AIR (+ DXP/glycine) => TMP/TPP	Pathway modules	Metabolism of cofactors and vitamins	Cofactor and vitamin metabolism	K03148+K03154 K03151 K03153 K03149 K10810 K03147 K00941 K00788 K00946	0.5	FALSE	K03149,K00941,K00788,K03147,K03154	263550,263553,263548,263552,263549
469	Meiothermus_ruber_CK4	M00896	Thiamine biosynthesis, archaea, AIR (+ NAD+) => TMP/TPP	Pathway modules	Metabolism of cofactors and vitamins	Cofactor and vitamin metabolism	K22699 K03147 (K00941 (K00788,K21220),K21219) K00946	0.6	FALSE	K00941,K00788,K03147	263553,263548,263552
470	Meiothermus_ruber_CK4	M00897	Thiamine biosynthesis, plants, AIR (+ NAD+) => TMP/thiamine/TPP	Pathway modules	Metabolism of cofactors and vitamins	Cofactor and vitamin metabolism	K03146 K03147 K14153 K22911 K00949	0.4	FALSE	K00949,K03147	225759
471	Meiothermus_ruber_CK4	M00898	Thiamine biosynthesis, pyridoxal-5P => TMP/thiamine/TPP	Pathway modules	Metabolism of cofactors and vitamins	Cofactor and vitamin metabolism	K03146 K18278 K00877 K14154 -- K00949	0.166666666666667	FALSE	K00949	225759
472	Meiothermus_ruber_CK4	M00899	Thiamine salvage pathway, HMP/HET => TMP	Pathway modules	Metabolism of cofactors and vitamins	Cofactor and vitamin metabolism	K00878 ((K00941 K00788),K14153,K21219)	0.666666666666667	FALSE	K00941,K00788	263553
473	Meiothermus_ruber_CK4	M00125	Riboflavin biosynthesis, plants and bacteria, GTP => riboflavin/FMN/FAD	Pathway modules	Metabolism of cofactors and vitamins	Cofactor and vitamin metabolism	(K01497,K14652) (K01498 K00082,K11752) (K22912,K20860,K20861,K20862,K21063,K21064) (K02858,K14652) K00794 K00793 (K20884 K22949,K11753)	0.857142857142857	TRUE	K02858,K00793,K14652,K00794,K01497,K11752,K11753	205869,205868,205866,205867,13081
474	Meiothermus_ruber_CK4	M00911	Riboflavin biosynthesis, fungi, GTP => riboflavin/FMN/FAD	Pathway modules	Metabolism of cofactors and vitamins	Cofactor and vitamin metabolism	K01497 K14654 K14655 -- K02858 K00794 K00793 K00861 K00953	0.444444444444444	FALSE	K02858,K00793,K00794,K01497	205869,205868,205866
475	Meiothermus_ruber_CK4	M00124	Pyridoxal-P biosynthesis, erythrose-4P => pyridoxal-P	Pathway modules	Metabolism of cofactors and vitamins	Cofactor and vitamin metabolism	K03472 K03473 K00831 K00097 K03474 K00275	0.166666666666667	FALSE	K00275	142569
476	Meiothermus_ruber_CK4	M00916	Pyridoxal-P biosynthesis, R5P + glyceraldehyde-3P + glutamine => pyridoxal-P	Pathway modules	Metabolism of cofactors and vitamins	Cofactor and vitamin metabolism	K06215+K08681	1	TRUE	K08681,K06215	58303.6
477	Meiothermus_ruber_CK4	M00912	NAD biosynthesis, tryptophan => quinolinate => NAD	Pathway modules	Metabolism of cofactors and vitamins	Cofactor and vitamin metabolism	(K00453,K00463) (K01432,K14263,K07130) K00486 K01556 K00452 K00767 (K00969,K06210) (K01916,K01950)	0.375	FALSE	K07130,K00453,K01432,K01556	13092,409700,409706,409699
478	Meiothermus_ruber_CK4	M00119	Pantothenate biosynthesis, valine/L-aspartate => pantothenate	Pathway modules	Metabolism of cofactors and vitamins	Cofactor and vitamin metabolism	K00826 K00606 K00077 K01579 (K01918,K13799)	0.2	FALSE	K00826	54954
479	Meiothermus_ruber_CK4	M00913	Pantothenate biosynthesis, 2-oxoisovalerate/spermine => pantothenate	Pathway modules	Metabolism of cofactors and vitamins	Cofactor and vitamin metabolism	K00606 K00077 K13367 K00128 K01918	0.2	FALSE	K00128	328363
480	Meiothermus_ruber_CK4	M00120	Coenzyme A biosynthesis, pantothenate => CoA	Pathway modules	Metabolism of cofactors and vitamins	Cofactor and vitamin metabolism	(K00867,K03525,K01947,K09680) ((K01922,K21977) K01598,K13038) (K02318,(K00954,K02201) K00859)	1	TRUE	K13038,K03525,K00859,K00954,K09680	263554,263555,58268,418339,389044
481	Meiothermus_ruber_CK4	M00914	Coenzyme A biosynthesis, archaea, 2-oxoisovalerate => 4-phosphopantoate => CoA	Pathway modules	Metabolism of cofactors and vitamins	Cofactor and vitamin metabolism	K00606 K00077 K06982 K09722 K13038 K02201 K09735	0.142857142857143	FALSE	K13038	263554
482	Meiothermus_ruber_CK4	M00572	Pimeloyl-ACP biosynthesis, BioC-BioH pathway, malonyl-ACP => pimeloyl-ACP	Pathway modules	Metabolism of cofactors and vitamins	Cofactor and vitamin metabolism	K02169 (K00647,K09458) K00059 K02372 K00208 (K02170,K09789,K19560,K19561)	0.666666666666667	FALSE	K02372,K09458,K00059,K00208	354928,256573,256562,263570,409693,466428,159918,160937,98693,98692
483	Meiothermus_ruber_CK4	M00881	Lipoic acid biosynthesis, plants and bacteria, octanoyl-ACP => dihydrolipoyl-E2/H	Pathway modules	Metabolism of cofactors and vitamins	Cofactor and vitamin metabolism	K03801 K03644	1	TRUE	K03644,K03801	169887
484	Meiothermus_ruber_CK4	M00882	Lipoic acid biosynthesis, eukaryotes, octanoyl-ACP => dihydrolipoyl-H	Pathway modules	Metabolism of cofactors and vitamins	Cofactor and vitamin metabolism	K23735 K03644	0.5	FALSE	K03644	169887
485	Meiothermus_ruber_CK4	M00883	Lipoic acid biosynthesis, animals and bacteria, octanoyl-ACP => dihydrolipoyl-H => dihydrolipoyl-E2	Pathway modules	Metabolism of cofactors and vitamins	Cofactor and vitamin metabolism	(K23735,K23734) K03644 (K10105,K16869)	0.333333333333333	FALSE	K03644	169887
486	Meiothermus_ruber_CK4	M00884	Lipoic acid biosynthesis, octanoyl-CoA => dihydrolipoyl-E2	Pathway modules	Metabolism of cofactors and vitamins	Cofactor and vitamin metabolism	K23750 K03644	0.5	FALSE	K03644	169887
487	Meiothermus_ruber_CK4	M00126	Tetrahydrofolate biosynthesis, GTP => THF	Pathway modules	Metabolism of cofactors and vitamins	Cofactor and vitamin metabolism	(K01495,K09007,K22391) (K01077,K01113,(K08310,K19965)) ((K13939,(K13940,K01633 K00950) K00796),(K01633 K13941)) (K11754,K20457) (K00287,K13998)	0.8	TRUE	K01077,K11754,K09007,K00287	263576,252428,158381,159877
488	Meiothermus_ruber_CK4	M00840	Tetrahydrofolate biosynthesis, mediated by ribA and trpF, GTP => THF	Pathway modules	Metabolism of cofactors and vitamins	Cofactor and vitamin metabolism	K14652 K22100 -- K01633 K13941 K22099 K00287	0.285714285714286	FALSE	K14652,K00287	205869
489	Meiothermus_ruber_CK4	M00841	Tetrahydrofolate biosynthesis, mediated by PTPS, GTP => THF	Pathway modules	Metabolism of cofactors and vitamins	Cofactor and vitamin metabolism	K01495 K22101 K13941 K11754 K13998	0.2	FALSE	K11754	252428
490	Meiothermus_ruber_CK4	M00880	Molybdenum cofactor biosynthesis, GTP => molybdenum cofactor	Pathway modules	Metabolism of cofactors and vitamins	Cofactor and vitamin metabolism	((K03639 K03637),K20967) (K03635,K21142) (((K03831,K03638) K03750),K15376)	1	TRUE	K03750,K03637,K21142,K03635,K03639,K03638	319222,59404,397978,466422,370814
491	Meiothermus_ruber_CK4	M00140	C1-unit interconversion, prokaryotes	Pathway modules	Metabolism of cofactors and vitamins	Cofactor and vitamin metabolism	K00600 (K01491,(K00300 K01500)) K01938	0.666666666666667	FALSE	K01491,K00600	225134
492	Meiothermus_ruber_CK4	M00141	C1-unit interconversion, eukaryotes	Pathway modules	Metabolism of cofactors and vitamins	Cofactor and vitamin metabolism	K00600 (K00288,(K13403 K13402))	0.5	FALSE	K00600	236161
493	Meiothermus_ruber_CK4	M00846	Siroheme biosynthesis, glutamyl-tRNA => siroheme	Pathway modules	Metabolism of cofactors and vitamins	Cofactor and vitamin metabolism	K02492 K01845 K01698 K01749 (K01719,K13542,K13543) (K02302,(K00589,K02303,K02496,K13542,K13543)+K02304-K03794)	1	TRUE	K01749,K01845,K02492,K01698,K01719,K02304,K02303	217654,277861,418365,418364,418367,418363,418366,198325,198326
494	Meiothermus_ruber_CK4	M00868	Heme biosynthesis, animals and fungi, glycine => heme	Pathway modules	Metabolism of cofactors and vitamins	Cofactor and vitamin metabolism	K00643 K01698 K01749 K01719 K01599 K00228 K00231 K01772	0.75	TRUE	K01749,K00231,K01772,K01599,K01698,K01719	217654,42686,418372,418370,418365,418367,409712,418366
495	Meiothermus_ruber_CK4	M00121	Heme biosynthesis, plants and bacteria, glutamate => heme	Pathway modules	Metabolism of cofactors and vitamins	Cofactor and vitamin metabolism	K01885 K02492 K01845 K01698 K01749 (K01719,K13542,K13543) K01599 (K00228,K02495) (K00230,K00231,K08973) K01772	1	TRUE	K01749,K01845,K00231,K01772,K01599,K02492,K01698,K01719,K02495,K01885	217654,277861,42686,418372,418370,418365,418364,418367,418363,409712,418366,385546,363072
496	Meiothermus_ruber_CK4	M00926	Heme biosynthesis, bacteria, glutamyl-tRNA => coproporphyrin III => heme	Pathway modules	Metabolism of cofactors and vitamins	Cofactor and vitamin metabolism	K02492 K01845 K01698 K01749 (K01719,K13542) K01599 K00231 K01772 K00435	0.888888888888889	TRUE	K01749,K01845,K00231,K01772,K01599,K02492,K01698,K01719	217654,277861,42686,418372,418370,418365,418364,418367,418363,409712,418366
497	Meiothermus_ruber_CK4	M00924	Cobalamin biosynthesis, anaerobic, uroporphyrinogen III => sirohydrochlorin => cobyrinate a,c-diamide	Pathway modules	Metabolism of cofactors and vitamins	Cofactor and vitamin metabolism	(K02302,(K02303,K13542) K02304) (K02190,K03795,K22011) K03394 (K05934,K13541,K21479) K05936 (K02189,K13541) K02188 K05895 (K02191 K03399,K00595) K06042 K02224	0.166666666666667	FALSE	K02304,K02303	198325
498	Meiothermus_ruber_CK4	M00925	Cobalamin biosynthesis, aerobic, uroporphyrinogen III => precorrin 2 => cobyrinate a,c-diamide	Pathway modules	Metabolism of cofactors and vitamins	Cofactor and vitamin metabolism	(K02303,K13542) (K03394,K13540) K02229 (K05934,K13540,K13541) K05936 K02228 K05895 K00595 K06042 K02224 K02230+K09882+K09883	0.0909090909090909	FALSE	K02303	198326
499	Meiothermus_ruber_CK4	M00122	Cobalamin biosynthesis, cobyrinate a,c-diamide => cobalamin	Pathway modules	Metabolism of cofactors and vitamins	Cofactor and vitamin metabolism	(K00798,K19221) K02232 (K02225,K02227) K02231 K00768 (K02226,K22316) K02233	0.857142857142857	TRUE	K02231,K02227,K02233,K00768,K02226,K00798	178819,171944,178822,178820,291914,372444,106546
500	Meiothermus_ruber_CK4	M00117	Ubiquinone biosynthesis, prokaryotes, chorismate (+ polyprenyl-PP) => ubiquinol	Pathway modules	Metabolism of cofactors and vitamins	Cofactor and vitamin metabolism	(K03181,K18240) K03179 (K03182+K03186) K18800 K00568 K03185 K03183 K03184 K00568	0.333333333333333	FALSE	K03182,K03186,K03179,K03183	217657,142001,178761,192445
501	Meiothermus_ruber_CK4	M00116	Menaquinone biosynthesis, chorismate (+ polyprenyl-PP) => menaquinol	Pathway modules	Metabolism of cofactors and vitamins	Cofactor and vitamin metabolism	K02552 K02551 K08680 K02549 K01911 K01661 K19222 K02548 K03183	0.333333333333333	FALSE	K19222,K03183,K02549	409679,418796,192445,369073
502	Meiothermus_ruber_CK4	M00930	Menaquinone biosynthesis, futalosine pathway	Pathway modules	Metabolism of cofactors and vitamins	Cofactor and vitamin metabolism	K11782 K18285 (K18286,K20810) K11783 K11784 K11785	1	TRUE	K11785,K11783,K11784,K20810,K18285,K11782	227079,13091,400188,369071,86355,86356
503	Meiothermus_ruber_CK4	M00931	Menaquinone biosynthesis, modified futalosine pathway	Pathway modules	Metabolism of cofactors and vitamins	Cofactor and vitamin metabolism	K11782 K18285 K18284 K11784 K11785	0.8	TRUE	K11785,K11784,K18285,K11782	227079,400188,86355,86356
504	Meiothermus_ruber_CK4	M00932	Phylloquinone biosynthesis, chorismate (+ phytyl-PP) => phylloquinol	Pathway modules	Metabolism of cofactors and vitamins	Cofactor and vitamin metabolism	(K02552 K02551 K08680 K02549,K14759) (K01911,K14760) K01661 (K19222,K12073) K23094 K17872 K23095	0.2	FALSE	K19222,K02549	409679,418796,369073
505	Meiothermus_ruber_CK4	M00095	C5 isoprenoid biosynthesis, mevalonate pathway	Pathway modules	Biosynthesis of terpenoids and polyketides	Terpenoid backbone biosynthesis	K00626 K01641 K00021 K00869 (K00938,K13273) K01597 K01823	0.142857142857143	FALSE	K00626	228737,453620,159938
506	Meiothermus_ruber_CK4	M00849	C5 isoprenoid biosynthesis, mevalonate pathway, archaea	Pathway modules	Biosynthesis of terpenoids and polyketides	Terpenoid backbone biosynthesis	K00626 K01641 (K00021,K00054) ((K00869 K17942),(K18689 K18690 K22813)) K06981 K01823	0.142857142857143	FALSE	K00626	228737,453620,159938
507	Meiothermus_ruber_CK4	M00096	C5 isoprenoid biosynthesis, non-mevalonate pathway	Pathway modules	Biosynthesis of terpenoids and polyketides	Terpenoid backbone biosynthesis	K01662 K00099 (K00991,K12506) K00919 (K01770,K12506) K03526 K03527 K01823	0.625	FALSE	K03527,K01662,K00919,K03526,K00099	263593,136540,142004,453605,169873
508	Meiothermus_ruber_CK4	M00097	beta-Carotene biosynthesis, GGAP => beta-carotene	Pathway modules	Biosynthesis of terpenoids and polyketides	Plant terpenoid biosynthesis	K02291 K02293 K15744 K00514 K09835 K06443	0.333333333333333	FALSE	K02291,K06443	308668
509	Meiothermus_ruber_CK4	M00824	9-membered enediyne core biosynthesis, malonyl-CoA => 3-hydroxyhexadeca-4,6,8,10,12,14-hexaenoyl-ACP => 9-membered enediyne core	Pathway modules	Biosynthesis of terpenoids and polyketides	Enediyne biosynthesis	K15314 K21160+K21161+K21162+K21163+K21164+K21165+K21166+K21167	0.0625	FALSE	K21162	369064
510	Meiothermus_ruber_CK4	M00793	dTDP-L-rhamnose biosynthesis	Pathway modules	Biosynthesis of terpenoids and polyketides	Polyketide sugar unit biosynthesis	K00973 K01710 (K01790 K00067,K23987)	0.75	TRUE	K01710,K00973,K00067	263536,263541,263535,6828,389045
511	Meiothermus_ruber_CK4	M00673	Cephamycin C biosynthesis, aminoadipate + cycteine + valine => cephamycin C	Pathway modules	Biosynthesis of other secondary metabolites	Biosynthesis of beta-lactams	K12743 K04126 K04127 K12744 K12745 K04128 K18062 K18063	0.125	FALSE	K04127	369068
512	Meiothermus_ruber_CK4	M00848	Aurachin biosynthesis, anthranilate => aurachin A	Pathway modules	Biosynthesis of other secondary metabolites	Biosynthesis of other antibiotics	K09460 K02078+K14245+K14246+K22798 K22799 K22800 K21272 K21271 K22801 K22802	0.03125	FALSE	K02078	256561
513	Meiothermus_ruber_CK4	M00835	Pyocyanine biosynthesis, chorismate => pyocyanine	Pathway modules	Biosynthesis of other secondary metabolites	Biosynthesis of other bacterial compounds	K13063 K20261 K06998 K20260 K20262 K21103 K20940	0.142857142857143	FALSE	K06998	58290
514	Meiothermus_ruber_CK4	M00568	Catechol ortho-cleavage, catechol => 3-oxoadipate	Pathway modules	Xenobiotics biodegradation	Aromatics degradation	K03381 K01856 K03464 (K01055,K14727)	0.25	FALSE	K01055	324215
515	Meiothermus_ruber_CK4	M00569	Catechol meta-cleavage, catechol => acetyl-CoA / 4-methylcatechol => propanoyl-CoA	Pathway modules	Xenobiotics biodegradation	Aromatics degradation	(K00446,K07104) ((K10217 K01821 K01617),K10216) (K18364,K02554) (K18365,K01666) (K18366,K04073)	0.2	FALSE	K00446,K07104	243066,126287,389046
516	Meiothermus_ruber_CK4	M00878	Phenylacetate degradation, phenylaxetate => acetyl-CoA/succinyl-CoA	Pathway modules	Xenobiotics biodegradation	Aromatics degradation	K01912 K02609+K02610+K02611+K02612+K02613 K15866 K02618 K02615 K01692 K00074	0.828571428571429	TRUE	K01692,K00074,K01912,K15866,K02609,K02612,K02611,K02610,K02618	334996,355268,64098,400194,400195,464757,453638,464754,464755,464756,159900,315648
517	Meiothermus_ruber_CK4	M00545	Trans-cinnamate degradation, trans-cinnamate => acetyl-CoA	Pathway modules	Xenobiotics biodegradation	Aromatics degradation	(((K05708+K05709+K05710+K00529) K05711),K05712) K05713 K05714 K02554 K01666 K04073	0.0357142857142857	FALSE	K05710	86362
518	Meiothermus_ruber_CK4	M00627	beta-Lactam resistance, Bla system	Signature modules	Gene set	Drug resistance	K02172 K02171 (K18766,K17836)	0.666666666666667	FALSE	K17836,K02171	13077.4
519	Meiothermus_ruber_CK4	M00651	Vancomycin resistance, D-Ala-D-Lac type	Signature modules	Gene set	Drug resistance	(K18345 K18344 K07260 K18346),(K18351 K18352 K18354 K18353) (K18347 K15739 K08641)	0.142857142857143	FALSE	K18346	178783
520	Meiothermus_ruber_CK4	M00649	Multidrug resistance, efflux pump AdeABC	Signature modules	Gene set	Drug resistance	K18143 K18144 K18145+K18146-K18147	0.333333333333333	FALSE	K18144	132469
521	Meiothermus_ruber_CK4	M00611	Oxygenic photosynthesis in plants and cyanobacteria	Signature modules	Module set	Metabolic capacity	(M00161,M00163) M00165	0.318181818181818	FALSE	K01624,K00150,K00134,K00615,K00927,K01807	205846,44692,406990,400210,406989,147597,126268
522	Meiothermus_ruber_CK4	M00612	Anoxygenic photosynthesis in purple bacteria	Signature modules	Module set	Metabolic capacity	M00597 M00165	0.318181818181818	FALSE	K01624,K00150,K00134,K00615,K00927,K01807	205846,44692,406990,400210,406989,147597,126268
523	Meiothermus_ruber_CK4	M00613	Anoxygenic photosynthesis in green nonsulfur bacteria	Signature modules	Module set	Metabolic capacity	M00597 M00376	0.179487179487179	FALSE	K01848,K01962,K01963,K05606,K01849,K02160,K01961,K01679,K00240,K00239	225774,236290,236291,21705,59157,58277,58307,58306,418089,149399,149398
524	Meiothermus_ruber_CK4	M00614	Anoxygenic photosynthesis in green sulfur bacteria	Signature modules	Module set	Metabolic capacity	M00598 M00173	0.409090909090909	FALSE	K01681,K00024,K01595,K00031,K01679,K00174,K00175,K00240,K01902,K01903,K00239,K01007	334987,13099,13083,402060,418089,402055,402054,149399,126251,126250,149398,315658,363074
525	Meiothermus_ruber_CK4	M00617	Methanogen	Signature modules	Module set	Metabolic capacity	M00567,M00357,M00356,M00563	0.3	FALSE	K01895	459944
526	Meiothermus_ruber_CK4	M00618	Acetogen	Signature modules	Module set	Metabolic capacity	M00377 M00579	0.142857142857143	FALSE	K01491,K00297	225134
527	Meiothermus_ruber_CK4	M00616	Sulfate-sulfur assimilation	Signature modules	Module set	Metabolic capacity	(K02048,K23163)+K02046+K02047+K02045 M00176	0.416666666666667	FALSE	K00381,K00958,K00390,K00392	198327,198323,198322
528	Porphyrobacter_cryptus_CK5	M00001	Glycolysis (Embden-Meyerhof pathway), glucose => pyruvate	Pathway modules	Carbohydrate metabolism	Central carbohydrate metabolism	(K00844,K12407,K00845,K00886,K08074,K00918) (K01810,K06859,K13810,K15916) (K00850,K16370,K21071,K00918) (K01623,K01624,K11645,K16305,K16306) K01803 ((K00134,K00150) K00927,K11389) (K01834,K15633,K15634,K15635) K01689 (K00873,K12406)	0.7	FALSE	K01689,K00873,K01803,K01810,K00134,K00927,K01623	11001,42466,400167,471757,314667,314666,314664
529	Porphyrobacter_cryptus_CK5	M00002	Glycolysis, core module involving three-carbon compounds	Pathway modules	Carbohydrate metabolism	Central carbohydrate metabolism	K01803 ((K00134,K00150) K00927,K11389) (K01834,K15633,K15634,K15635) K01689 (K00873,K12406)	0.833333333333333	TRUE	K01689,K00873,K01803,K00134,K00927	11001,42466,400167,314667,314666
530	Porphyrobacter_cryptus_CK5	M00003	Gluconeogenesis, oxaloacetate => fructose-6P	Pathway modules	Carbohydrate metabolism	Central carbohydrate metabolism	(K01596,K01610) K01689 (K01834,K15633,K15634,K15635) K00927 (K00134,K00150) K01803 ((K01623,K01624,K11645) (K03841,K02446,K11532,K01086,K04041),K01622)	0.875	TRUE	K01689,K01803,K00134,K11532,K00927,K01623,K01610	11001,400167,314667,314142,314666,314664,392975,390124
531	Porphyrobacter_cryptus_CK5	M00307	Pyruvate oxidation, pyruvate => acetyl-CoA	Pathway modules	Carbohydrate metabolism	Central carbohydrate metabolism	((K00163,K00161+K00162)+K00627+K00382-K13997),K00169+K00170+K00171+(K00172,K00189),K03737	0.75	TRUE	K00382,K00162,K00161	347769,249104,249105,460391
532	Porphyrobacter_cryptus_CK5	M00009	Citrate cycle (TCA cycle, Krebs cycle)	Pathway modules	Carbohydrate metabolism	Central carbohydrate metabolism	(K01647,K05942) (K01681,K01682) (K00031,K00030) (K00164+K00658+K00382,K00174+K00175-K00177-K00176) (K01902+K01903,K01899+K01900,K18118) (K00234+K00235+K00236+K00237,K00239+K00240+K00241-(K00242,K18859,K18860),K00244+K00245+K00246-K00247) (K01676,K01679,K01677+K01678) (K00026,K00025,K00024,K00116)	0.770833333333333	TRUE	K00240,K00382,K00024,K01902,K01679,K00164,K00242,K00239,K01647,K00241,K00031	324438,347769,217919,217920,207825,262553,26105,26104,411152,460391,183623,290046
533	Porphyrobacter_cryptus_CK5	M00010	Citrate cycle, first carbon oxidation, oxaloacetate => 2-oxoglutarate	Pathway modules	Carbohydrate metabolism	Central carbohydrate metabolism	(K01647,K05942) (K01681,K01682) (K00031,K00030)	0.666666666666667	FALSE	K01647,K00031	411152
534	Porphyrobacter_cryptus_CK5	M00011	Citrate cycle, second carbon oxidation, 2-oxoglutarate => oxaloacetate	Pathway modules	Carbohydrate metabolism	Central carbohydrate metabolism	(K00164+K00658+K00382,K00174+K00175-K00177-K00176) (K01902+K01903,K01899+K01900,K18118) (K00234+K00235+K00236+K00237,K00239+K00240+K00241-(K00242,K18859,K18860),K00244+K00245+K00246-K00247) (K01676,K01679,K01677+K01678) (K00026,K00025,K00024,K00116)	0.833333333333333	TRUE	K00240,K00382,K00024,K01902,K01679,K00164,K00242,K00239,K00241	324438,347769,217919,217920,207825,262553,26105,26104,460391,183623
535	Porphyrobacter_cryptus_CK5	M00004	Pentose phosphate pathway (Pentose phosphate cycle)	Pathway modules	Carbohydrate metabolism	Central carbohydrate metabolism	(K13937,((K00036,K19243) (K01057,K07404))) K00033 K01783 (K01807,K01808) K00615 K00616 (K01810,K06859,K13810,K15916)	0.75	TRUE	K01808,K01810,K00616,K00615,K01783,K00036	72794,471757,285385,314668,288838,371662
536	Porphyrobacter_cryptus_CK5	M00006	Pentose phosphate pathway, oxidative phase, glucose 6P => ribulose 5P	Pathway modules	Carbohydrate metabolism	Central carbohydrate metabolism	(K13937,((K00036,K19243) (K01057,K07404))) K00033	0.333333333333333	FALSE	K00036	371662
537	Porphyrobacter_cryptus_CK5	M00007	Pentose phosphate pathway, non-oxidative phase, fructose 6P => ribose 5P	Pathway modules	Carbohydrate metabolism	Central carbohydrate metabolism	K00615 (K00616,K13810) K01783 (K01807,K01808)	1	TRUE	K01808,K00616,K00615,K01783	72794,285385,314668,288838
538	Porphyrobacter_cryptus_CK5	M00005	PRPP biosynthesis, ribose 5P => PRPP	Pathway modules	Carbohydrate metabolism	Central carbohydrate metabolism	K00948	1	TRUE	K00948	216426
539	Porphyrobacter_cryptus_CK5	M00008	Entner-Doudoroff pathway, glucose-6P => glyceraldehyde-3P + pyruvate	Pathway modules	Carbohydrate metabolism	Central carbohydrate metabolism	K00036 (K01057,K07404) K01690 K01625	0.75	TRUE	K01625,K00036,K01690	305278,371662,371661
540	Porphyrobacter_cryptus_CK5	M00308	Semi-phosphorylative Entner-Doudoroff pathway, gluconate => glycerate-3P	Pathway modules	Carbohydrate metabolism	Central carbohydrate metabolism	K05308 K00874 K01625 (K00134 K00927,K00131,K18978)	0.6	FALSE	K00134,K01625,K00927	314667,305278,314666
541	Porphyrobacter_cryptus_CK5	M00014	Glucuronate pathway (uronate pathway)	Pathway modules	Carbohydrate metabolism	Other carbohydrate metabolism	K00012 ((K12447 K16190),(K00699 (K01195,K14756))) K00002 K13247 -- K03331 (K05351,K00008) K00854	0.111111111111111	FALSE	K00012	28718
542	Porphyrobacter_cryptus_CK5	M00631	D-Galacturonate degradation (bacteria), D-galacturonate => pyruvate + D-glyceraldehyde 3P	Pathway modules	Carbohydrate metabolism	Other carbohydrate metabolism	K01812 K00041 (K01685,K16849+K16850) K00874 (K01625,K17463)	0.2	FALSE	K01625	305278
543	Porphyrobacter_cryptus_CK5	M00061	D-Glucuronate degradation, D-glucuronate => pyruvate + D-glyceraldehyde 3P	Pathway modules	Carbohydrate metabolism	Other carbohydrate metabolism	K01812 K00040 (K01686,K08323) K00874 (K01625,K17463)	0.2	FALSE	K01625	305278
544	Porphyrobacter_cryptus_CK5	M00632	Galactose degradation, Leloir pathway, galactose => alpha-D-glucose-1P	Pathway modules	Carbohydrate metabolism	Other carbohydrate metabolism	K01785 K00849 K00965 K01784	0.25	FALSE	K01785	298012
545	Porphyrobacter_cryptus_CK5	M00552	D-galactonate degradation, De Ley-Doudoroff pathway, D-galactonate => glycerate-3P	Pathway modules	Carbohydrate metabolism	Other carbohydrate metabolism	K01684 K00883 K01631 K00134 K00927	0.4	FALSE	K00134,K00927	314667
546	Porphyrobacter_cryptus_CK5	M00129	Ascorbate biosynthesis, animals, glucose-1P => ascorbate	Pathway modules	Carbohydrate metabolism	Other carbohydrate metabolism	K00963 K00012 K00699 K01195 K00002 K01053 K00103	0.285714285714286	FALSE	K00012,K00963	28718.2
547	Porphyrobacter_cryptus_CK5	M00114	Ascorbate biosynthesis, plants, fructose-6P => ascorbate	Pathway modules	Carbohydrate metabolism	Other carbohydrate metabolism	K01809 K17497 K00966 K10046 K14190 K10047 K17744 K00225	0.25	FALSE	K10046,K01809	413023
548	Porphyrobacter_cryptus_CK5	M00854	Glycogen biosynthesis, glucose-1P => glycogen/starch	Pathway modules	Carbohydrate metabolism	Other carbohydrate metabolism	(K00963 (K00693+K00750,K16150,K16153,K13679,K20812)),(K00975 (K00703,K13679,K20812)) (K00700,K16149)	1	TRUE	K00975,K00700,K00703,K00963	258948,258949,258947,196247
549	Porphyrobacter_cryptus_CK5	M00855	Glycogen degradation, glycogen => glucose-6P	Pathway modules	Carbohydrate metabolism	Other carbohydrate metabolism	(K00688,K16153) (K01196,((K00705,K22451) (K02438,K01200))) (K15779,K01835,K15778)	0.75	TRUE	K00705,K00688,K01835,K15778	327016,327015,258946,258950,137482
550	Porphyrobacter_cryptus_CK5	M00565	Trehalose biosynthesis, D-glucose 1P => trehalose	Pathway modules	Carbohydrate metabolism	Other carbohydrate metabolism	K00975 K00703 (K00700,K16149) K01214 K06044 K01236	0.5	FALSE	K00975,K00700,K00703	258948,258949,258947
551	Porphyrobacter_cryptus_CK5	M00549	Nucleotide sugar biosynthesis, glucose => UDP-glucose	Pathway modules	Carbohydrate metabolism	Other carbohydrate metabolism	(K00844,K00845,K12407,K00886) (K01835,K15779,K15778) (K00963,K12447)	0.666666666666667	FALSE	K01835,K15778,K00963	258946,137482,196247
552	Porphyrobacter_cryptus_CK5	M00892	UDP-N-acetyl-D-glucosamine biosynthesis, eukaryotes, glucose => UDP-GlcNAc	Pathway modules	Carbohydrate metabolism	Other carbohydrate metabolism	(K00844,K12407,K00845) K01810 K00820 K00621 K01836 K00972	0.333333333333333	FALSE	K00820,K01810	463507,471757,358696
553	Porphyrobacter_cryptus_CK5	M00909	UDP-N-acetyl-D-glucosamine biosynthesis, prokaryotes, glucose => UDP-GlcNAc	Pathway modules	Carbohydrate metabolism	Other carbohydrate metabolism	K00845 (K01810,K13810,K15916) K00820 K03431 K04042	0.8	TRUE	K00820,K01810,K04042,K03431	463507,471757,313619,358696,393503
554	Porphyrobacter_cryptus_CK5	M00012	Glyoxylate cycle	Pathway modules	Carbohydrate metabolism	Other carbohydrate metabolism	K01647 (K01681,K01682) K01637 (K01638,K19282) (K00026,K00025,K00024)	0.8	TRUE	K00024,K01638,K01647,K01637	217919,426199,411152,291330
555	Porphyrobacter_cryptus_CK5	M00373	Ethylmalonyl pathway	Pathway modules	Carbohydrate metabolism	Other carbohydrate metabolism	K00626 K00023 K17865 K14446 K14447 K14448 K14449 K08691 K14451 K01965+K01966 K05606 K01847	0.416666666666667	FALSE	K05606,K01966,K14448,K00023,K00626,K01965	216431,219225,258942,41576,459927,458227,311496,312948,117077,107352
556	Porphyrobacter_cryptus_CK5	M00740	Methylaspartate cycle	Pathway modules	Carbohydrate metabolism	Other carbohydrate metabolism	K01647 K01681 K00031 K00261 K19268+K01846 K04835 K19280 K14449 K19281 K19282 K00024	0.272727272727273	FALSE	K00024,K01647,K00031	217919,411152,290046
557	Porphyrobacter_cryptus_CK5	M00532	Photorespiration	Pathway modules	Carbohydrate metabolism	Other carbohydrate metabolism	(K01601-K01602) K19269 K11517 K03781 K14272 K00600 K00830 (K15893,K15919) K15918 K00281+K00605+K00382+K02437	0.175	FALSE	K00382,K02437,K00605,K00600	347769,226474,226473,2429,460391
558	Porphyrobacter_cryptus_CK5	M00013	Malonate semialdehyde pathway, propanoyl-CoA => acetyl-CoA	Pathway modules	Carbohydrate metabolism	Other carbohydrate metabolism	(K00248,K00232) (K07511,K14729) K05605 K23146 K00140	0.2	FALSE	K00140	127555
559	Porphyrobacter_cryptus_CK5	M00741	Propanoyl-CoA metabolism, propanoyl-CoA => succinyl-CoA	Pathway modules	Carbohydrate metabolism	Other carbohydrate metabolism	(K01965+K01966,K11263+(K18472,K19312+K22568),K01964+K15036+K15037) K05606 (K01847,K01848+K01849)	0.666666666666667	FALSE	K05606,K01966,K01965	216431,219225,458227
560	Porphyrobacter_cryptus_CK5	M00131	Inositol phosphate metabolism, Ins(1,3,4,5)P4 => Ins(1,3,4)P3 => myo-inositol	Pathway modules	Carbohydrate metabolism	Other carbohydrate metabolism	K01106 K01107 K01109 K01092	0.25	FALSE	K01092	5408
561	Porphyrobacter_cryptus_CK5	M00165	Reductive pentose phosphate cycle (Calvin cycle)	Pathway modules	Energy metabolism	Carbon fixation	K00855 (K01601-K01602) K00927 (K05298,K00150,K00134) (K01623,K01624) (K03841,K02446,K11532,K01086) K00615 (K01623,K01624) (K01100,K11532,K01086) K00615 (K01807,K01808)	0.818181818181818	TRUE	K01808,K00134,K00615,K11532,K00927,K01623	72794,314667,314668,314142,314666,314664
562	Porphyrobacter_cryptus_CK5	M00166	Reductive pentose phosphate cycle, ribulose-5P => glyceraldehyde-3P	Pathway modules	Energy metabolism	Carbon fixation	K00855 (K01601-K01602) K00927 (K05298,K00150,K00134)	0.5	FALSE	K00134,K00927	314667
563	Porphyrobacter_cryptus_CK5	M00167	Reductive pentose phosphate cycle, glyceraldehyde-3P => ribulose-5P	Pathway modules	Energy metabolism	Carbon fixation	(K01623,K01624) (K03841,K02446,K11532,K01086) K00615 (K01623,K01624) (K01100,K11532,K01086) K00615 (K01807,K01808)	1	TRUE	K01808,K00615,K11532,K01623	72794,314668,314142,314664
564	Porphyrobacter_cryptus_CK5	M00168	CAM (Crassulacean acid metabolism), dark	Pathway modules	Energy metabolism	Carbon fixation	K01595 (K00025,K00026,K00024)	1	TRUE	K00024,K01595	217919
565	Porphyrobacter_cryptus_CK5	M00169	CAM (Crassulacean acid metabolism), light	Pathway modules	Energy metabolism	Carbon fixation	K00029 K01006	0.5	FALSE	K01006	15230
566	Porphyrobacter_cryptus_CK5	M00172	C4-dicarboxylic acid cycle, NADP - malic enzyme type	Pathway modules	Energy metabolism	Carbon fixation	K01595 K00051 K00029 K01006	0.5	FALSE	K01006,K01595	15230.4
567	Porphyrobacter_cryptus_CK5	M00171	C4-dicarboxylic acid cycle, NAD - malic enzyme type	Pathway modules	Energy metabolism	Carbon fixation	K01595 K14454 K14455 (K00025,K00026) K00028 (K00814,K14272) K01006	0.285714285714286	FALSE	K01006,K01595	15230.4
568	Porphyrobacter_cryptus_CK5	M00170	C4-dicarboxylic acid cycle, phosphoenolpyruvate carboxykinase type	Pathway modules	Energy metabolism	Carbon fixation	K01595 K14454 K14455 K01610	0.5	FALSE	K01610,K01595	392975,390124,371665
569	Porphyrobacter_cryptus_CK5	M00173	Reductive citrate cycle (Arnon-Buchanan cycle)	Pathway modules	Energy metabolism	Carbon fixation	(K00169+K00170+K00171+K00172,K03737) ((K01007,K01006) K01595,K01959+K01960,K01958) K00024 (K01676,K01679,K01677+K01678) (K00239+K00240-K00241-K00242,K00244+K00245-K00246-K00247,K18556+K18557+K18558+K18559+K18560) (K01902+K01903) (K00174+K00175-K00177-K00176) K00031 (K01681,K01682) (K15230+K15231,K15232+K15233 K15234)	0.590909090909091	FALSE	K00240,K00024,K01902,K01679,K00242,K01006,K00239,K00241,K00031,K01595	324438,217919,217920,207825,26105,15230,26104,183623,290046,371665
570	Porphyrobacter_cryptus_CK5	M00376	3-Hydroxypropionate bi-cycle	Pathway modules	Energy metabolism	Carbon fixation	(K02160+K01961+K01962+K01963) K14468 K14469 K15052 K05606 (K01847,K01848+K01849) (K14471+K14472) (K00239+K00240+K00241) K01679 K08691 K14449 K14470 K09709	0.538461538461538	FALSE	K00240,K05606,K01679,K02160,K00239,K01961,K01963,K00241,K14468,K01962,K14470,K09709	324438,216431,207825,13672,26104,13673,7132,183623,392210,386074,392211,117076,117078
571	Porphyrobacter_cryptus_CK5	M00375	Hydroxypropionate-hydroxybutylate cycle	Pathway modules	Energy metabolism	Carbon fixation	(K01964+K15037+K15036) K15017 K15039 K15018 K15019 K15020 K05606 (K01848+K01849) (K15038,K15017) K14465 (K14466,K18861) K14534 K15016 K00626	0.142857142857143	FALSE	K05606,K00626	216431,459927,311496,312948,117077,107352
572	Porphyrobacter_cryptus_CK5	M00374	Dicarboxylate-hydroxybutyrate cycle	Pathway modules	Energy metabolism	Carbon fixation	(K00169+K00170+K00171+K00172) K01007 K01595 K00024 (K01677+K01678) (K00239+K00240-K00241-K18860) (K01902+K01903) (K15038,K15017) K14465 (K14467,K18861) K14534 K15016 K00626	0.346153846153846	FALSE	K00240,K00024,K01902,K00239,K00626,K00241,K01595	324438,217919,217920,26104,459927,183623,311496,312948,371665,117077,107352
573	Porphyrobacter_cryptus_CK5	M00377	Reductive acetyl-CoA pathway (Wood-Ljungdahl pathway)	Pathway modules	Energy metabolism	Carbon fixation	K00198 K05299-K15022 K01938 K01491 K00297 K15023 K14138+K00197+K00194	0.142857142857143	FALSE	K00297	404809
574	Porphyrobacter_cryptus_CK5	M00620	Incomplete reductive citrate cycle, acetyl-CoA => oxoglutarate	Pathway modules	Energy metabolism	Carbon fixation	(K00169+K00170+K00171+K00172) (K01959+K01960) K00024 (K01677+K01678) (K18209+K18210) (K01902+K01903) (K00174+K00175+K00176+K00177)	0.214285714285714	FALSE	K00024,K01902	217919
575	Porphyrobacter_cryptus_CK5	M00346	Formaldehyde assimilation, serine pathway	Pathway modules	Energy metabolism	Methane metabolism	K00600 K00830 K00018 K11529 K01689 K01595 K00024 K08692+K14067 K08691	0.444444444444444	FALSE	K00024,K01689,K00600,K01595	217919,11001,2429,371665
576	Porphyrobacter_cryptus_CK5	M00176	Assimilatory sulfate reduction, sulfate => H2S	Pathway modules	Energy metabolism	Sulfur metabolism	(K13811,K00958+K00860,K00955+K00957,K00956+K00957+K00860) K00390 (K00380+K00381,K00392)	0.833333333333333	TRUE	K00381,K00390,K00957,K00860,K00956,K00955	325640,325642,319241,413049
577	Porphyrobacter_cryptus_CK5	M00595	Thiosulfate oxidation by SOX complex, thiosulfate => sulfate	Pathway modules	Energy metabolism	Sulfur metabolism	K17222+K17223+K17224-K17225-K22622+K17226+K17227	0.2	FALSE	K17226	459217
578	Porphyrobacter_cryptus_CK5	M00597	Anoxygenic photosystem II	Pathway modules	Energy metabolism	Photosynthesis	K08928+K08929	1	TRUE	K08929,K08928	323486
579	Porphyrobacter_cryptus_CK5	M00144	NADH:quinone oxidoreductase, prokaryotes	Pathway modules	Energy metabolism	ATP synthesis	K00330+(K00331+K00332+K00333,K00331+K13378,K13380)+K00334+K00335+K00336+K00337+K00338+K00339+K00340+(K00341+K00342)+K00343	0.642857142857143	FALSE	K00330,K00340,K00341,K00343,K00342,K00339,K00331,K00332,K00333	252128,38769,38768,38766,38767,38770,432108,432109,432110
580	Porphyrobacter_cryptus_CK5	M00143	NADH dehydrogenase (ubiquinone) Fe-S protein/flavoprotein complex, mitochondria	Pathway modules	Energy metabolism	ATP synthesis	K03934+K03935+K03936+K03937+K03938+K03939+K03940+K03941+K03942+K03943-K03944	0.2	FALSE	K03937,K03939	275889
581	Porphyrobacter_cryptus_CK5	M00146	NADH dehydrogenase (ubiquinone) 1 alpha subcomplex	Pathway modules	Energy metabolism	ATP synthesis	K03945+K03946+K03947+K03948+K03949+K03950+K03951+K03952+K03953+K03954+K03955+K03956+K11352+K11353	0.0714285714285714	FALSE	K03953	274986
582	Porphyrobacter_cryptus_CK5	M00149	Succinate dehydrogenase, prokaryotes	Pathway modules	Energy metabolism	ATP synthesis	K00241+(K00242,K18859,K18860)+K00239+K00240	1	TRUE	K00240,K00242,K00239,K00241	324438,26105,26104,183623
583	Porphyrobacter_cryptus_CK5	M00151	Cytochrome bc1 complex respiratory unit	Pathway modules	Energy metabolism	ATP synthesis	((K00412+K00413,K00410)+K00411),K03886+K03887+K03888,K03890+K03891+K03889	1	TRUE	K00413,K00412,K00411	291224,291223,291222
584	Porphyrobacter_cryptus_CK5	M00152	Cytochrome bc1 complex	Pathway modules	Energy metabolism	ATP synthesis	K00411+K00412+K00413+K00414+K00415+K00416+K00417+K00418+K00419+K00420	0.3	FALSE	K00413,K00412,K00411	291224,291223,291222
585	Porphyrobacter_cryptus_CK5	M00154	Cytochrome c oxidase	Pathway modules	Energy metabolism	ATP synthesis	(K02257+K02262+K02256+K02261+K02263+K02264+K02265+K02266+K02267+K02268+K02270-K02271+K02272-K02273+K02258+K02259+K02260)	0.2	FALSE	K02257,K02258,K02259	223223,223225,451621
586	Porphyrobacter_cryptus_CK5	M00155	Cytochrome c oxidase, prokaryotes	Pathway modules	Energy metabolism	ATP synthesis	K02275+(K02274+K02276,K15408)-K02277	1	TRUE	K02275,K02274,K02276	223221,223222,223226
587	Porphyrobacter_cryptus_CK5	M00153	Cytochrome bd ubiquinol oxidase	Pathway modules	Energy metabolism	ATP synthesis	K00425+K00426+(K00424,K22501)	0.666666666666667	FALSE	K00426,K00425	37420.4
588	Porphyrobacter_cryptus_CK5	M00156	Cytochrome c oxidase, cbb3-type	Pathway modules	Energy metabolism	ATP synthesis	((K00404+K00405,K15862)+K00407+K00406)	1	TRUE	K00407,K00406,K00404,K00405	228655,228654,228657,228656
589	Porphyrobacter_cryptus_CK5	M00157	F-type ATPase, prokaryotes and chloroplasts	Pathway modules	Energy metabolism	ATP synthesis	K02111+K02112+K02113+K02114+K02115+K02108+K02109+K02110	0.625	FALSE	K02109,K02108,K02111,K02113,K02115	53281,122581,147491,147490,147492
590	Porphyrobacter_cryptus_CK5	M00158	F-type ATPase, eukaryotes	Pathway modules	Energy metabolism	ATP synthesis	K02132+K02133+K02136+K02134+K02135+K02137+K02126+K02127+K02128+K02138+(K02129,K01549)+(K02130,K02139)+K02140+(K02141,K02131)-K02142-K02143+K02125	0.0666666666666667	FALSE	K02132	147491
591	Porphyrobacter_cryptus_CK5	M00082	Fatty acid biosynthesis, initiation	Pathway modules	Lipid metabolism	Fatty acid metabolism	(K11262,(K02160+K01961,K11263)+(K01962+K01963,K18472)) (K00665,K00667+K00668,K11533,(K00645 (K00648,K18473)))	1	TRUE	K00645,K02160,K01961,K01963,K00648,K01962	210774,13672,13673,7132,179494,386074,392211
592	Porphyrobacter_cryptus_CK5	M00083	Fatty acid biosynthesis, elongation	Pathway modules	Lipid metabolism	Fatty acid metabolism	K00665,(K00667 K00668),K11533,((K00647,K09458) K00059 (K02372,K01716,K16363) (K00208,K02371,K10780,K00209))	0.75	TRUE	K00059,K00208,K02371,K02372	210775,41576,411719,122891,466960,115221
593	Porphyrobacter_cryptus_CK5	M00873	Fatty acid biosynthesis in mitochondria, animals	Pathway modules	Lipid metabolism	Fatty acid metabolism	K18660 K03955+K00645 K09458 K11539+K13370 K22540 K07512	0.0833333333333333	FALSE	K00645	210774
594	Porphyrobacter_cryptus_CK5	M00874	Fatty acid biosynthesis in mitochondria, fungi	Pathway modules	Lipid metabolism	Fatty acid metabolism	K11262 K03955+K00645 K09458 K00059 K22541 K07512	0.25	FALSE	K00645,K00059	210774,210775,41576,466960
595	Porphyrobacter_cryptus_CK5	M00086	beta-Oxidation, acyl-CoA synthesis	Pathway modules	Lipid metabolism	Fatty acid metabolism	K01897,K15013	1	TRUE	K01897	41578
596	Porphyrobacter_cryptus_CK5	M00087	beta-Oxidation	Pathway modules	Lipid metabolism	Fatty acid metabolism	(K00232,K00249,K00255,K06445,K09479) (((K01692,K07511,K13767) (K00022,K07516)),K01825,K01782,K07514,K07515,K10527) (K00632,K07508,K07509,K07513)	0.5	FALSE	K00249,K01692	354576,201111,201112,224014,204460,215327,201113,258944,258942,57832,182913,296257,312947,377209,117075
597	Porphyrobacter_cryptus_CK5	M00101	Cholesterol biosynthesis, squalene 2,3-epoxide => cholesterol	Pathway modules	Lipid metabolism	Sterol biosynthesis	K01852 K05917 K00222 K07750 K07748 K13373 K09828 K01824 K00227 K00213	0.1	FALSE	K00227	240068
598	Porphyrobacter_cryptus_CK5	M00102	Ergocalciferol biosynthesis, squalene 2,3-epoxide => ergosterol/ergocalciferol	Pathway modules	Lipid metabolism	Sterol biosynthesis	K01852 K05917 K00222 K07750 K07748 K09827 K00559 K09829 K00227 K09831 K00223	0.0909090909090909	FALSE	K00227	240068
599	Porphyrobacter_cryptus_CK5	M00917	Phytosterol biosynthesis, squalene 2,3-epoxide => campesterol/sitosterol	Pathway modules	Lipid metabolism	Sterol biosynthesis	K01853 K00559 K14423 K23558 -- K08246 K05917 K00222 K01824 K08242 K14424 K00227 K00213 K09828	0.0714285714285714	FALSE	K00227	240068
600	Porphyrobacter_cryptus_CK5	M00104	Bile acid biosynthesis, cholesterol => cholate/chenodeoxycholate	Pathway modules	Lipid metabolism	Sterol biosynthesis	K00489 K12408 K07431 K00251 K00037 K00488 K08748 K01796 K10214 K12405 K08764 K11992	0.0833333333333333	FALSE	K01796	319240
601	Porphyrobacter_cryptus_CK5	M00088	Ketone body biosynthesis, acetyl-CoA => acetoacetate/3-hydroxybutyrate/acetone	Pathway modules	Lipid metabolism	Lipid metabolism	K00626 K01641 K01640 K00019 K01574	0.4	FALSE	K01640,K00626	257426,51235,459927,311496,312948,117077,107352
602	Porphyrobacter_cryptus_CK5	M00098	Acylglycerol degradation	Pathway modules	Lipid metabolism	Lipid metabolism	(K01046,K12298,K16816,K13534,K14073,K14074,K14075,K14076,K22283,K14452,K22284,K14674,K14675,K17900) K01054	0.5	FALSE	K01046	165434
603	Porphyrobacter_cryptus_CK5	M00091	Phosphatidylcholine (PC) biosynthesis, PE => PC	Pathway modules	Lipid metabolism	Lipid metabolism	K00551,(K16369 K00550),K00570	1	TRUE	K00570	210769
604	Porphyrobacter_cryptus_CK5	M00093	Phosphatidylethanolamine (PE) biosynthesis, PA => PS => PE	Pathway modules	Lipid metabolism	Lipid metabolism	K00981 (K00998,K17103) K01613	1	TRUE	K01613,K17103,K00981	234905,234906,139131
605	Porphyrobacter_cryptus_CK5	M00048	Inosine monophosphate biosynthesis, PRPP + glutamine => IMP	Pathway modules	Nucleotide metabolism	Purine metabolism	K00764 (K01945,K11787,K11788,K13713) (K00601,K11175,K08289,K11787,K01492) (K01952,(K23269+K23264+K23265),(K23270+K23265)) (K01933,K11787,K11788 (K01587,K11808,K01589 K01588)) (K01923,K01587,K13713) K01756 (K00602,(K01492,K06863 K11176))	1	TRUE	K01945,K01588,K01589,K01923,K00764,K00602,K08289,K01756,K23265,K23264,K23269,K11175,K01933	333252,272623,272624,62685,45015,57838,122889,128563,463505,463504,450943,107444,107445
606	Porphyrobacter_cryptus_CK5	M00049	Adenine ribonucleotide biosynthesis, IMP => ADP,ATP	Pathway modules	Nucleotide metabolism	Purine metabolism	K01939 K01756 (K00939,K18532,K18533,K00944) (K00940,K00873,K12406)	1	TRUE	K01939,K00873,K01756,K00939	337920,42466,128563,173314
607	Porphyrobacter_cryptus_CK5	M00050	Guanine ribonucleotide biosynthesis IMP => GDP,GTP	Pathway modules	Nucleotide metabolism	Purine metabolism	K00088 K01951 K00942 (K00940,K18533,K00873,K12406)	1	TRUE	K00873,K00088,K01951,K00942	42466,45005,136303,440629
608	Porphyrobacter_cryptus_CK5	M00546	Purine degradation, xanthine => urea	Pathway modules	Nucleotide metabolism	Purine metabolism	(K00106,K00087+K13479+K13480,K13481+K13482,K11177+K11178+K13483) (K00365,K16838,K16839,K22879) (K13484,K07127 (K13485,K16838,K16840)) (K01466,K16842) K01477	0.2	FALSE	K16842	458995,466959,458994
609	Porphyrobacter_cryptus_CK5	M00051	Uridine monophosphate biosynthesis, glutamine (+ PRPP) => UMP	Pathway modules	Nucleotide metabolism	Pyrimidine metabolism	(K11540,(K11541 K01465),((K01954,K01955+K01956) (K00609+K00610,K00608) K01465)) (K00226,K00254,K17828) (K13421,K00762 K01591)	0.75	TRUE	K00762,K00609,K00254,K01591,K01956	223220,266798,414102,128565,297445
610	Porphyrobacter_cryptus_CK5	M00052	Pyrimidine ribonucleotide biosynthesis, UMP => UDP/UTP,CDP/CTP	Pathway modules	Nucleotide metabolism	Pyrimidine metabolism	(K13800,K13809,K09903) (K00940,K18533) K01937	0.666666666666667	FALSE	K01937,K09903	400169
611	Porphyrobacter_cryptus_CK5	M00053	Pyrimidine deoxyribonuleotide biosynthesis, CDP/CTP => dCDP/dCTP,dTDP/dTTP	Pathway modules	Nucleotide metabolism	Pyrimidine metabolism	(K00524,K00525+K00526,K10807+K10808) (K00940,K18533) (K00527,K21636) K01494 K01520 (K00560,K13998) K00943 K00940	0.5	FALSE	K01520,K00560,K00525,K00526,K00943	163865,301863,363246,363244,98415
612	Porphyrobacter_cryptus_CK5	M00020	Serine biosynthesis, glycerate-3P => serine	Pathway modules	Amino acid metabolism	Serine and threonine metabolism	K00058 K00831 (K01079,K02203,K22305)	1	TRUE	K01079,K00831,K00058	58432,284863,284864
613	Porphyrobacter_cryptus_CK5	M00018	Threonine biosynthesis, aspartate => homoserine => threonine	Pathway modules	Amino acid metabolism	Serine and threonine metabolism	(K00928,K12524,K12525,K12526) K00133 (K00003,K12524,K12525) (K00872,K02204,K02203) K01733	1	TRUE	K02204,K01733,K00133,K00003,K00928	227975,223229,269912,41098,442734
614	Porphyrobacter_cryptus_CK5	M00033	Ectoine biosynthesis, aspartate => ectoine	Pathway modules	Amino acid metabolism	Serine and threonine metabolism	K00928 K00133 K00836 K06718 K06720	0.4	FALSE	K00133,K00928	269912
615	Porphyrobacter_cryptus_CK5	M00021	Cysteine biosynthesis, serine => cysteine	Pathway modules	Amino acid metabolism	Cysteine and methionine metabolism	(K00640,K23304) (K01738,K13034,K17069)	1	TRUE	K01738,K00640	221939,313624,391329
616	Porphyrobacter_cryptus_CK5	M00609	Cysteine biosynthesis, methionine => cysteine	Pathway modules	Amino acid metabolism	Cysteine and methionine metabolism	K00789 K17462 K01243 K07173 K17216 K17217	0.166666666666667	FALSE	K00789	8364
617	Porphyrobacter_cryptus_CK5	M00017	Methionine biosynthesis, apartate => homoserine => methionine	Pathway modules	Amino acid metabolism	Cysteine and methionine metabolism	(K00928,K12524,K12525) K00133 (K00003,K12524,K12525) (K00651,K00641) K01739 (K01760,K14155) (K00548,K24042,K00549)	0.714285714285714	FALSE	K00641,K00133,K00003,K00548,K00549,K00928	247449,269912,41098,47415,404808,127547,442734,300631
618	Porphyrobacter_cryptus_CK5	M00034	Methionine salvage pathway	Pathway modules	Amino acid metabolism	Cysteine and methionine metabolism	K00789 K01611 K00797 ((K01243,K01244) K00899,K00772) K08963 (K16054,K08964 (K09880,K08965 K08966)) K08967 (K00815,K08969,K23977,K00832,K00838)	0.25	FALSE	K00772,K00789	216435
619	Porphyrobacter_cryptus_CK5	M00035	Methionine degradation	Pathway modules	Amino acid metabolism	Cysteine and methionine metabolism	K00789 (K00558,K17398,K17399) K01251 (K01697,K10150)	0.5	FALSE	K00789,K01251	8364.39
620	Porphyrobacter_cryptus_CK5	M00368	Ethylene biosynthesis, methionine => ethylene	Pathway modules	Amino acid metabolism	Cysteine and methionine metabolism	K00789 (K01762,K20772) K05933	0.333333333333333	FALSE	K00789	8364
621	Porphyrobacter_cryptus_CK5	M00019	Valine/isoleucine biosynthesis, pyruvate => valine / 2-oxobutanoate => isoleucine	Pathway modules	Amino acid metabolism	Branched-chain amino acid metabolism	K01652+(K01653,K11258) K00053 K01687 K00826	1	TRUE	K01687,K01652,K00053,K01653,K00826	335433,252691,109088,109086,109087,91691
622	Porphyrobacter_cryptus_CK5	M00535	Isoleucine biosynthesis, pyruvate => 2-oxobutanoate	Pathway modules	Amino acid metabolism	Branched-chain amino acid metabolism	K09011 K01703+K01704 K00052	0.666666666666667	FALSE	K01703,K01704,K00052	146606,459000,458999,103036
623	Porphyrobacter_cryptus_CK5	M00570	Isoleucine biosynthesis, threonine => 2-oxobutanoate => isoleucine	Pathway modules	Amino acid metabolism	Branched-chain amino acid metabolism	(K17989,K01754) K01652+(K01653,K11258) K00053 K01687 K00826	1	TRUE	K01687,K01652,K01754,K00053,K01653,K00826	335433,252691,6223,1775,109088,109086,109087,91691
624	Porphyrobacter_cryptus_CK5	M00432	Leucine biosynthesis, 2-oxoisovalerate => 2-oxoisocaproate	Pathway modules	Amino acid metabolism	Branched-chain amino acid metabolism	K01649 (K01702,K01703+K01704) K00052	1	TRUE	K01703,K01704,K00052,K01649	146606,459000,458999,103036,93563
625	Porphyrobacter_cryptus_CK5	M00036	Leucine degradation, leucine => acetoacetate + acetyl-CoA	Pathway modules	Amino acid metabolism	Branched-chain amino acid metabolism	K00826 ((K00166+K00167,K11381)+K09699+K00382) (K00253,K00249) (K01968+K01969) (K05607,K13766) K01640	0.708333333333333	FALSE	K00382,K00249,K01969,K00253,K01640,K00166,K00167,K00826	347769,354576,215328,215327,224014,204460,201113,257426,258944,258942,51235,460391,182913,301864,301865,377209,91691,117075
626	Porphyrobacter_cryptus_CK5	M00016	Lysine biosynthesis, succinyl-DAP pathway, aspartate => lysine	Pathway modules	Amino acid metabolism	Lysine metabolism	(K00928,K12524,K12525,K12526) K00133 K01714 K00215 K00674 (K00821,K14267) K01439 K01778 (K01586,K12526)	1	TRUE	K01439,K00821,K01714,K00133,K01586,K01778,K00928,K00674,K00215	351347,350884,227415,269912,266086,69140,442734,475565,163876
627	Porphyrobacter_cryptus_CK5	M00525	Lysine biosynthesis, acetyl-DAP pathway, aspartate => lysine	Pathway modules	Amino acid metabolism	Lysine metabolism	K00928 K00133 K01714 K00215 K05822 K00841 K05823 K01778 K01586	0.666666666666667	FALSE	K01714,K00133,K01586,K01778,K00928,K00215	227415,269912,266086,69140,442734,163876
628	Porphyrobacter_cryptus_CK5	M00526	Lysine biosynthesis, DAP dehydrogenase pathway, aspartate => lysine	Pathway modules	Amino acid metabolism	Lysine metabolism	(K00928,K12524,K12525,K12526) K00133 K01714 K00215 K03340 (K01586,K12526)	0.833333333333333	TRUE	K01714,K00133,K01586,K00928,K00215	227415,269912,266086,442734,163876
629	Porphyrobacter_cryptus_CK5	M00527	Lysine biosynthesis, DAP aminotransferase pathway, aspartate => lysine	Pathway modules	Amino acid metabolism	Lysine metabolism	(K00928,K12524,K12525,K12526) K00133 K01714 K00215 K10206 K01778 (K01586,K12526)	0.857142857142857	TRUE	K01714,K00133,K01586,K01778,K00928,K00215	227415,269912,266086,69140,442734,163876
630	Porphyrobacter_cryptus_CK5	M00030	Lysine biosynthesis, AAA pathway, 2-oxoglutarate => 2-aminoadipate => lysine	Pathway modules	Amino acid metabolism	Lysine metabolism	K01655 K17450 K01705 K05824 K00838 K00143 (K00293,K24034) K00290	0.125	FALSE	K00290	1776
631	Porphyrobacter_cryptus_CK5	M00032	Lysine degradation, lysine => saccharopine => acetoacetyl-CoA	Pathway modules	Amino acid metabolism	Lysine metabolism	K14157 K14085 K00825 (K15791+K00658+K00382) K00252 (K07514,(K07515,K07511) K00022)	0.0555555555555556	FALSE	K00382	347769
632	Porphyrobacter_cryptus_CK5	M00028	Ornithine biosynthesis, glutamate => ornithine	Pathway modules	Amino acid metabolism	Arginine and proline metabolism	(K00618,K00619,K14681,K14682,K00620,K22477,K22478) ((K00930,K22478) K00145,K12659) (K00818,K00821) (K01438,K14677,K00620)	1	TRUE	K00821,K00930,K00620,K00145	350884,354828,229183,188581
633	Porphyrobacter_cryptus_CK5	M00844	Arginine biosynthesis, ornithine => arginine	Pathway modules	Amino acid metabolism	Arginine and proline metabolism	K00611 K01940 (K01755,K14681)	0.666666666666667	FALSE	K00611,K01940	350883
634	Porphyrobacter_cryptus_CK5	M00845	Arginine biosynthesis, glutamate => acetylcitrulline => arginine	Pathway modules	Amino acid metabolism	Arginine and proline metabolism	K22478 K00145 K00821 K09065 K01438 K01940 K01755	0.428571428571429	FALSE	K00821,K01940,K00145	350884,173917,188581
635	Porphyrobacter_cryptus_CK5	M00029	Urea cycle	Pathway modules	Amino acid metabolism	Arginine and proline metabolism	K01948 K00611 K01940 (K01755,K14681) K01476	0.4	FALSE	K00611,K01940	350883
636	Porphyrobacter_cryptus_CK5	M00015	Proline biosynthesis, glutamate => proline	Pathway modules	Amino acid metabolism	Arginine and proline metabolism	((K00931 K00147),K12657) K00286	1	TRUE	K00147,K00286,K00931	231584,253983,3745
637	Porphyrobacter_cryptus_CK5	M00879	Arginine succinyltransferase pathway, arginine => glutamate	Pathway modules	Amino acid metabolism	Arginine and proline metabolism	K00673 K01484 K00840 K06447 K05526	0.6	FALSE	K01484,K06447,K00673	210655,469963,190310
638	Porphyrobacter_cryptus_CK5	M00134	Polyamine biosynthesis, arginine => ornithine => putrescine	Pathway modules	Amino acid metabolism	Polyamine biosynthesis	K01476 K01581	0.5	FALSE	K01581	1780
639	Porphyrobacter_cryptus_CK5	M00026	Histidine biosynthesis, PRPP => histidine	Pathway modules	Amino acid metabolism	Histidine metabolism	(K00765-K02502) (K01523 K01496,K11755,K14152) (K01814,K24017) (K02501+K02500,K01663) ((K01693 K00817 (K04486,K05602,K18649)),(K01089 K00817)) (K00013,K14152)	0.777777777777778	TRUE	K18649,K01693,K01523,K02501,K02500,K00817,K00765,K00013,K02502	72038,440626,449242,440625,449243,300630,289870,289869,284865
640	Porphyrobacter_cryptus_CK5	M00045	Histidine degradation, histidine => N-formiminoglutamate => glutamate	Pathway modules	Amino acid metabolism	Histidine metabolism	K01745 K01712 K01468 (K01479,K00603,K13990,(K05603 K01458))	0.2	FALSE	K01458	290044
641	Porphyrobacter_cryptus_CK5	M00022	Shikimate pathway, phosphoenolpyruvate + erythrose-4P => chorismate	Pathway modules	Amino acid metabolism	Aromatic amino acid metabolism	(K01626,K03856,K13853) (((K01735,K13829) ((K03785,K03786) K00014,K13832)),K13830) ((K00891,K13829) (K00800,K24018),K13830) K01736	0.857142857142857	TRUE	K00891,K01626,K03786,K00800,K01736,K00014	357708,250032,13671,126190,190820,315840
642	Porphyrobacter_cryptus_CK5	M00023	Tryptophan biosynthesis, chorismate => tryptophan	Pathway modules	Amino acid metabolism	Aromatic amino acid metabolism	(((K01657+K01658,K13503,K13501,K01656) K00766),K13497) (((K01817,K24017) (K01656,K01609)),K13498,K13501) (K01695+(K01696,K06001),K01694)	0.75	TRUE	K00766,K01695,K01696,K01658,K01657	238401,7133,7134,369582,369583,369580
643	Porphyrobacter_cryptus_CK5	M00024	Phenylalanine biosynthesis, chorismate => phenylpyruvate => phenylalanine	Pathway modules	Amino acid metabolism	Aromatic amino acid metabolism	((K01850,K04092,K14187,K04093,K04516,K06208,K06209) (K01713,K04518,K05359),K14170) (K00832,K00838)	0.666666666666667	FALSE	K04092,K04518	257515
644	Porphyrobacter_cryptus_CK5	M00025	Tyrosine biosynthesis, chorismate => HPP => tyrosine	Pathway modules	Amino acid metabolism	Aromatic amino acid metabolism	(((K01850,K04092,K14170,K04093,K04516,K06208,K06209) (K04517,K00211)),K14187) (K00832,K00838)	0.666666666666667	FALSE	K04092,K04517	257515
645	Porphyrobacter_cryptus_CK5	M00040	Tyrosine biosynthesis, chorismate => arogenate => tyrosine	Pathway modules	Amino acid metabolism	Aromatic amino acid metabolism	(K01850,K04092,K14170) (K00832,K15849) (K00220,K24018,K15227)	0.666666666666667	FALSE	K04092,K00220	257515
646	Porphyrobacter_cryptus_CK5	M00044	Tyrosine degradation, tyrosine => homogentisate	Pathway modules	Amino acid metabolism	Aromatic amino acid metabolism	(K00815,K00838,K00832,K03334) K00457 K00451 K01800 (K01555,K16171)	0.6	FALSE	K01800,K16171,K00457	10237,10236,312952
647	Porphyrobacter_cryptus_CK5	M00038	Tryptophan metabolism, tryptophan => kynurenine => 2-aminomuconate	Pathway modules	Amino acid metabolism	Aromatic amino acid metabolism	(K00453,K00463) (K01432,K14263,K07130) K00486 K01556 K00452 K03392 (K10217,K23234)	0.142857142857143	FALSE	K01556	25999
648	Porphyrobacter_cryptus_CK5	M00027	GABA (gamma-Aminobutyrate) shunt	Pathway modules	Amino acid metabolism	Other amino acid metabolism	K01580 (K13524,K07250,K00823,K16871) (K00135,K00139,K17761)	0.333333333333333	FALSE	K00135	51627
649	Porphyrobacter_cryptus_CK5	M00118	Glutathione biosynthesis, glutamate => glutathione	Pathway modules	Amino acid metabolism	Other amino acid metabolism	(K11204+K11205,K01919) (K21456,K01920)	1	TRUE	K01920,K01919	329286,69020,170949
650	Porphyrobacter_cryptus_CK5	M00060	KDO2-lipid A biosynthesis, Raetz pathway, LpxL-LpxM type	Pathway modules	Glycan metabolism	Lipopolysaccharide metabolism	K00677 K02535 K02536 (K03269,K09949) K00748 K00912 K02527 K02517 K02560	0.111111111111111	FALSE	K03269	372487
651	Porphyrobacter_cryptus_CK5	M00866	KDO2-lipid A biosynthesis, Raetz pathway, non-LpxL-LpxM type	Pathway modules	Glycan metabolism	Lipopolysaccharide metabolism	K00677 (K02535,K16363) K02536 (K03269,K09949) K00748 K00912 K02527 K02517 K09778	0.111111111111111	FALSE	K03269	372487
652	Porphyrobacter_cryptus_CK5	M00867	KDO2-lipid A modification pathway	Pathway modules	Glycan metabolism	Lipopolysaccharide metabolism	K12977 K03760 K23082+K23083 K23159 K09953	0.2	FALSE	K23159	333253
653	Porphyrobacter_cryptus_CK5	M00127	Thiamine biosynthesis, prokaryotes, AIR (+ DXP/tyrosine) => TMP/TPP	Pathway modules	Metabolism of cofactors and vitamins	Cofactor and vitamin metabolism	K03148+K03154 K03151 K03150 K03149 K03147 ((K00941 K00788),K14153,K21219) K00946	0.6875	FALSE	K03149,K00941,K03154,K00788,K00946,K03147	177704,184358,314662,289867,308608
654	Porphyrobacter_cryptus_CK5	M00895	Thiamine biosynthesis, prokaryotes, AIR (+ DXP/glycine) => TMP/TPP	Pathway modules	Metabolism of cofactors and vitamins	Cofactor and vitamin metabolism	K03148+K03154 K03151 K03153 K03149 K10810 K03147 K00941 K00788 K00946	0.611111111111111	FALSE	K03149,K00941,K03154,K00788,K00946,K03147	177704,184358,314662,289867,308608
655	Porphyrobacter_cryptus_CK5	M00896	Thiamine biosynthesis, archaea, AIR (+ NAD+) => TMP/TPP	Pathway modules	Metabolism of cofactors and vitamins	Cofactor and vitamin metabolism	K22699 K03147 (K00941 (K00788,K21220),K21219) K00946	0.8	TRUE	K00941,K00788,K00946,K03147	184358,314662,289867,308608
656	Porphyrobacter_cryptus_CK5	M00897	Thiamine biosynthesis, plants, AIR (+ NAD+) => TMP/thiamine/TPP	Pathway modules	Metabolism of cofactors and vitamins	Cofactor and vitamin metabolism	K03146 K03147 K14153 K22911 K00949	0.2	FALSE	K03147	308608
657	Porphyrobacter_cryptus_CK5	M00899	Thiamine salvage pathway, HMP/HET => TMP	Pathway modules	Metabolism of cofactors and vitamins	Cofactor and vitamin metabolism	K00878 ((K00941 K00788),K14153,K21219)	0.666666666666667	FALSE	K00941,K00788	184358
658	Porphyrobacter_cryptus_CK5	M00125	Riboflavin biosynthesis, plants and bacteria, GTP => riboflavin/FMN/FAD	Pathway modules	Metabolism of cofactors and vitamins	Cofactor and vitamin metabolism	(K01497,K14652) (K01498 K00082,K11752) (K22912,K20860,K20861,K20862,K21063,K21064) (K02858,K14652) K00794 K00793 (K20884 K22949,K11753)	0.857142857142857	TRUE	K11753,K00793,K14652,K00794,K01497,K11752	272626,166917,286039,286040,369041,100977,100976
659	Porphyrobacter_cryptus_CK5	M00911	Riboflavin biosynthesis, fungi, GTP => riboflavin/FMN/FAD	Pathway modules	Metabolism of cofactors and vitamins	Cofactor and vitamin metabolism	K01497 K14654 K14655 -- K02858 K00794 K00793 K00861 K00953	0.333333333333333	FALSE	K00793,K00794,K01497	166917,286040,369041,100977
660	Porphyrobacter_cryptus_CK5	M00124	Pyridoxal-P biosynthesis, erythrose-4P => pyridoxal-P	Pathway modules	Metabolism of cofactors and vitamins	Cofactor and vitamin metabolism	K03472 K03473 K00831 K00097 K03474 K00275	0.5	FALSE	K03474,K00275,K00831	223219,206022,284863,373499
661	Porphyrobacter_cryptus_CK5	M00115	NAD biosynthesis, aspartate => quinolinate => NAD	Pathway modules	Metabolism of cofactors and vitamins	Cofactor and vitamin metabolism	(K00278,K06989) K03517 K00767 (K00969,K06210) (K01916,K01950)	0.8	TRUE	K00969,K03517,K00278,K01950	231583,408929,131869,466159
662	Porphyrobacter_cryptus_CK5	M00912	NAD biosynthesis, tryptophan => quinolinate => NAD	Pathway modules	Metabolism of cofactors and vitamins	Cofactor and vitamin metabolism	(K00453,K00463) (K01432,K14263,K07130) K00486 K01556 K00452 K00767 (K00969,K06210) (K01916,K01950)	0.375	FALSE	K00969,K01556,K01950	231583,25999,466159
663	Porphyrobacter_cryptus_CK5	M00622	Nicotinate degradation, nicotinate => fumarate	Pathway modules	Metabolism of cofactors and vitamins	Cofactor and vitamin metabolism	K18029+K18030 K14974 K18028 K15357 K13995 K01799	0.166666666666667	FALSE	K13995	431920
664	Porphyrobacter_cryptus_CK5	M00119	Pantothenate biosynthesis, valine/L-aspartate => pantothenate	Pathway modules	Metabolism of cofactors and vitamins	Cofactor and vitamin metabolism	K00826 K00606 K00077 K01579 (K01918,K13799)	0.6	FALSE	K01918,K00606,K00826	165586,112105,91691
665	Porphyrobacter_cryptus_CK5	M00913	Pantothenate biosynthesis, 2-oxoisovalerate/spermine => pantothenate	Pathway modules	Metabolism of cofactors and vitamins	Cofactor and vitamin metabolism	K00606 K00077 K13367 K00128 K01918	0.4	FALSE	K01918,K00606	165586
666	Porphyrobacter_cryptus_CK5	M00120	Coenzyme A biosynthesis, pantothenate => CoA	Pathway modules	Metabolism of cofactors and vitamins	Cofactor and vitamin metabolism	(K00867,K03525,K01947,K09680) ((K01922,K21977) K01598,K13038) (K02318,(K00954,K02201) K00859)	1	TRUE	K00954,K13038,K00859,K03525	254253,163866,315839,388327
667	Porphyrobacter_cryptus_CK5	M00914	Coenzyme A biosynthesis, archaea, 2-oxoisovalerate => 4-phosphopantoate => CoA	Pathway modules	Metabolism of cofactors and vitamins	Cofactor and vitamin metabolism	K00606 K00077 K06982 K09722 K13038 K02201 K09735	0.285714285714286	FALSE	K13038,K00606	163866
668	Porphyrobacter_cryptus_CK5	M00572	Pimeloyl-ACP biosynthesis, BioC-BioH pathway, malonyl-ACP => pimeloyl-ACP	Pathway modules	Metabolism of cofactors and vitamins	Cofactor and vitamin metabolism	K02169 (K00647,K09458) K00059 K02372 K00208 (K02170,K09789,K19560,K19561)	0.5	FALSE	K00059,K00208,K02372	210775,41576,411719,466960,115221
669	Porphyrobacter_cryptus_CK5	M00123	Biotin biosynthesis, pimeloyl-ACP/CoA => biotin	Pathway modules	Metabolism of cofactors and vitamins	Cofactor and vitamin metabolism	K00652 ((K00833,K19563) K01935,K19562) K01012	0.333333333333333	FALSE	K00652	104006
670	Porphyrobacter_cryptus_CK5	M00573	Biotin biosynthesis, BioI pathway, long-chain-acyl-ACP => pimeloyl-ACP => biotin	Pathway modules	Metabolism of cofactors and vitamins	Cofactor and vitamin metabolism	K16593 K00652 K19563 K01935 K01012	0.2	FALSE	K00652	104006
671	Porphyrobacter_cryptus_CK5	M00577	Biotin biosynthesis, BioW pathway, pimelate => pimeloyl-CoA => biotin	Pathway modules	Metabolism of cofactors and vitamins	Cofactor and vitamin metabolism	K01906 K00652 (K00833,K19563) K01935 K01012	0.2	FALSE	K00652	104006
672	Porphyrobacter_cryptus_CK5	M00881	Lipoic acid biosynthesis, plants and bacteria, octanoyl-ACP => dihydrolipoyl-E2/H	Pathway modules	Metabolism of cofactors and vitamins	Cofactor and vitamin metabolism	K03801 K03644	1	TRUE	K03644,K03801	249094
673	Porphyrobacter_cryptus_CK5	M00882	Lipoic acid biosynthesis, eukaryotes, octanoyl-ACP => dihydrolipoyl-H	Pathway modules	Metabolism of cofactors and vitamins	Cofactor and vitamin metabolism	K23735 K03644	0.5	FALSE	K03644	249094
674	Porphyrobacter_cryptus_CK5	M00883	Lipoic acid biosynthesis, animals and bacteria, octanoyl-ACP => dihydrolipoyl-H => dihydrolipoyl-E2	Pathway modules	Metabolism of cofactors and vitamins	Cofactor and vitamin metabolism	(K23735,K23734) K03644 (K10105,K16869)	0.333333333333333	FALSE	K03644	249094
675	Porphyrobacter_cryptus_CK5	M00884	Lipoic acid biosynthesis, octanoyl-CoA => dihydrolipoyl-E2	Pathway modules	Metabolism of cofactors and vitamins	Cofactor and vitamin metabolism	K23750 K03644	0.5	FALSE	K03644	249094
676	Porphyrobacter_cryptus_CK5	M00126	Tetrahydrofolate biosynthesis, GTP => THF	Pathway modules	Metabolism of cofactors and vitamins	Cofactor and vitamin metabolism	(K01495,K09007,K22391) (K01077,K01113,(K08310,K19965)) ((K13939,(K13940,K01633 K00950) K00796),(K01633 K13941)) (K11754,K20457) (K00287,K13998)	0.833333333333333	TRUE	K00287,K11754,K01077,K00796,K01113,K01495	272625,7131,449483,192785,192786,287929,386068
677	Porphyrobacter_cryptus_CK5	M00840	Tetrahydrofolate biosynthesis, mediated by ribA and trpF, GTP => THF	Pathway modules	Metabolism of cofactors and vitamins	Cofactor and vitamin metabolism	K14652 K22100 -- K01633 K13941 K22099 K00287	0.285714285714286	FALSE	K00287,K14652	272625
678	Porphyrobacter_cryptus_CK5	M00841	Tetrahydrofolate biosynthesis, mediated by PTPS, GTP => THF	Pathway modules	Metabolism of cofactors and vitamins	Cofactor and vitamin metabolism	K01495 K22101 K13941 K11754 K13998	0.4	FALSE	K11754,K01495	7131.39
679	Porphyrobacter_cryptus_CK5	M00842	Tetrahydrobiopterin biosynthesis, GTP => BH4	Pathway modules	Metabolism of cofactors and vitamins	Cofactor and vitamin metabolism	K01495 K01737 K00072	0.333333333333333	FALSE	K01495	386068
680	Porphyrobacter_cryptus_CK5	M00843	L-threo-Tetrahydrobiopterin biosynthesis, GTP => L-threo-BH4	Pathway modules	Metabolism of cofactors and vitamins	Cofactor and vitamin metabolism	K01495 K01737 K17745	0.333333333333333	FALSE	K01495	386068
681	Porphyrobacter_cryptus_CK5	M00880	Molybdenum cofactor biosynthesis, GTP => molybdenum cofactor	Pathway modules	Metabolism of cofactors and vitamins	Cofactor and vitamin metabolism	((K03639 K03637),K20967) (K03635,K21142) (((K03831,K03638) K03750),K15376)	1	TRUE	K03638,K03639,K03635,K03637,K03750	202416,223233,223235,313276,313277
682	Porphyrobacter_cryptus_CK5	M00140	C1-unit interconversion, prokaryotes	Pathway modules	Metabolism of cofactors and vitamins	Cofactor and vitamin metabolism	K00600 (K01491,(K00300 K01500)) K01938	0.333333333333333	FALSE	K00600	2429
683	Porphyrobacter_cryptus_CK5	M00141	C1-unit interconversion, eukaryotes	Pathway modules	Metabolism of cofactors and vitamins	Cofactor and vitamin metabolism	K00600 (K00288,(K13403 K13402))	0.5	FALSE	K00600	2429
684	Porphyrobacter_cryptus_CK5	M00846	Siroheme biosynthesis, glutamyl-tRNA => siroheme	Pathway modules	Metabolism of cofactors and vitamins	Cofactor and vitamin metabolism	K02492 K01845 K01698 K01749 (K01719,K13542,K13543) (K02302,(K00589,K02303,K02496,K13542,K13543)+K02304-K03794)	0.333333333333333	FALSE	K01698,K01749	1078.15
685	Porphyrobacter_cryptus_CK5	M00868	Heme biosynthesis, animals and fungi, glycine => heme	Pathway modules	Metabolism of cofactors and vitamins	Cofactor and vitamin metabolism	K00643 K01698 K01749 K01719 K01599 K00228 K00231 K01772	0.75	TRUE	K00643,K01698,K00228,K01749,K01772,K01599	1785,1078,6888,146117,165976,190304,104006
686	Porphyrobacter_cryptus_CK5	M00121	Heme biosynthesis, plants and bacteria, glutamate => heme	Pathway modules	Metabolism of cofactors and vitamins	Cofactor and vitamin metabolism	K01885 K02492 K01845 K01698 K01749 (K01719,K13542,K13543) K01599 (K00228,K02495) (K00230,K00231,K08973) K01772	0.7	FALSE	K02495,K01698,K00228,K01885,K01749,K01772,K08973,K01599	329283,1078,6888,411151,406805,146117,165976,190303,190304
687	Porphyrobacter_cryptus_CK5	M00926	Heme biosynthesis, bacteria, glutamyl-tRNA => coproporphyrin III => heme	Pathway modules	Metabolism of cofactors and vitamins	Cofactor and vitamin metabolism	K02492 K01845 K01698 K01749 (K01719,K13542) K01599 K00231 K01772 K00435	0.444444444444444	FALSE	K01698,K01749,K01772,K01599	1078,146117,165976,190304
688	Porphyrobacter_cryptus_CK5	M00925	Cobalamin biosynthesis, aerobic, uroporphyrinogen III => precorrin 2 => cobyrinate a,c-diamide	Pathway modules	Metabolism of cofactors and vitamins	Cofactor and vitamin metabolism	(K02303,K13542) (K03394,K13540) K02229 (K05934,K13540,K13541) K05936 K02228 K05895 K00595 K06042 K02224 K02230+K09882+K09883	0.0606060606060606	FALSE	K09883,K09882	252697,460809,285384
689	Porphyrobacter_cryptus_CK5	M00122	Cobalamin biosynthesis, cobyrinate a,c-diamide => cobalamin	Pathway modules	Metabolism of cofactors and vitamins	Cofactor and vitamin metabolism	(K00798,K19221) K02232 (K02225,K02227) K02231 K00768 (K02226,K22316) K02233	0.142857142857143	FALSE	K00798	25995
690	Porphyrobacter_cryptus_CK5	M00117	Ubiquinone biosynthesis, prokaryotes, chorismate (+ polyprenyl-PP) => ubiquinol	Pathway modules	Metabolism of cofactors and vitamins	Cofactor and vitamin metabolism	(K03181,K18240) K03179 (K03182+K03186) K18800 K00568 K03185 K03183 K03184 K00568	0.222222222222222	FALSE	K03179,K03183	170947
691	Porphyrobacter_cryptus_CK5	M00128	Ubiquinone biosynthesis, eukaryotes, 4-hydroxybenzoate + polyprenyl-PP => ubiquinol	Pathway modules	Metabolism of cofactors and vitamins	Cofactor and vitamin metabolism	K06125 K06126 K00591 -- -- K06127 K06134 K00591	0.125	FALSE	K06134	322731
692	Porphyrobacter_cryptus_CK5	M00116	Menaquinone biosynthesis, chorismate (+ polyprenyl-PP) => menaquinol	Pathway modules	Metabolism of cofactors and vitamins	Cofactor and vitamin metabolism	K02552 K02551 K08680 K02549 K01911 K01661 K19222 K02548 K03183	0.111111111111111	FALSE	K03183	163869
693	Porphyrobacter_cryptus_CK5	M00095	C5 isoprenoid biosynthesis, mevalonate pathway	Pathway modules	Biosynthesis of terpenoids and polyketides	Terpenoid backbone biosynthesis	K00626 K01641 K00021 K00869 (K00938,K13273) K01597 K01823	0.142857142857143	FALSE	K00626	459927,311496,312948,117077,107352
694	Porphyrobacter_cryptus_CK5	M00849	C5 isoprenoid biosynthesis, mevalonate pathway, archaea	Pathway modules	Biosynthesis of terpenoids and polyketides	Terpenoid backbone biosynthesis	K00626 K01641 (K00021,K00054) ((K00869 K17942),(K18689 K18690 K22813)) K06981 K01823	0.142857142857143	FALSE	K00626	459927,311496,312948,117077,107352
695	Porphyrobacter_cryptus_CK5	M00096	C5 isoprenoid biosynthesis, non-mevalonate pathway	Pathway modules	Biosynthesis of terpenoids and polyketides	Terpenoid backbone biosynthesis	K01662 K00099 (K00991,K12506) K00919 (K01770,K12506) K03526 K03527 K01823	0.625	FALSE	K00919,K03527,K03526,K01662,K00099	335435,227976,241223,57834,139130
696	Porphyrobacter_cryptus_CK5	M00364	C10-C20 isoprenoid biosynthesis, bacteria	Pathway modules	Biosynthesis of terpenoids and polyketides	Terpenoid backbone biosynthesis	K01823 (K00795,K13789,K13787)	0.5	FALSE	K00795	254252
697	Porphyrobacter_cryptus_CK5	M00097	beta-Carotene biosynthesis, GGAP => beta-carotene	Pathway modules	Biosynthesis of terpenoids and polyketides	Plant terpenoid biosynthesis	K02291 K02293 K15744 K00514 K09835 K06443	0.333333333333333	FALSE	K02291,K06443	110411
698	Porphyrobacter_cryptus_CK5	M00372	Abscisic acid biosynthesis, beta-carotene => abscisic acid	Pathway modules	Biosynthesis of terpenoids and polyketides	Plant terpenoid biosynthesis	(K15746,K15747) K09838 -K14594 K09840 K09841 K09842	0.2	FALSE	K15746	146602
699	Porphyrobacter_cryptus_CK5	M00778	Type II polyketide backbone biosynthesis, acyl-CoA + malonyl-CoA => polyketide	Pathway modules	Biosynthesis of terpenoids and polyketides	Type II polyketide biosynthesis	K05551+K05552+K05553 -K12420 ((K05554,K14249,K15884,K15885) (K05555,K14250),K15886)	0.333333333333333	FALSE	K05555	459218
700	Porphyrobacter_cryptus_CK5	M00793	dTDP-L-rhamnose biosynthesis	Pathway modules	Biosynthesis of terpenoids and polyketides	Polyketide sugar unit biosynthesis	K00973 K01710 (K01790 K00067,K23987)	1	TRUE	K01710,K00973,K01790,K00067	413022,413019,413020,413021
701	Porphyrobacter_cryptus_CK5	M00848	Aurachin biosynthesis, anthranilate => aurachin A	Pathway modules	Biosynthesis of other secondary metabolites	Biosynthesis of other antibiotics	K09460 K02078+K14245+K14246+K22798 K22799 K22800 K21272 K21271 K22801 K22802	0.03125	FALSE	K02078	26012,421615,394837
702	Porphyrobacter_cryptus_CK5	M00789	Rebeccamycin biosynthesis, tryptophan => rebeccamycin	Pathway modules	Biosynthesis of other secondary metabolites	Biosynthesis of other bacterial compounds	K14266 K19884 K19885 K19886+K19887 K19888 K19889	0.166666666666667	FALSE	K14266	313803,395509,86437
703	Porphyrobacter_cryptus_CK5	M00790	Pyrrolnitrin biosynthesis, tryptophan => pyrrolnitrin	Pathway modules	Biosynthesis of other secondary metabolites	Biosynthesis of other bacterial compounds	K14266 K19981 K14257 K19982	0.25	FALSE	K14266	313803,395509,86437
704	Porphyrobacter_cryptus_CK5	M00835	Pyocyanine biosynthesis, chorismate => pyocyanine	Pathway modules	Biosynthesis of other secondary metabolites	Biosynthesis of other bacterial compounds	K13063 K20261 K06998 K20260 K20262 K21103 K20940	0.142857142857143	FALSE	K06998	373500
705	Porphyrobacter_cryptus_CK5	M00878	Phenylacetate degradation, phenylaxetate => acetyl-CoA/succinyl-CoA	Pathway modules	Xenobiotics biodegradation	Aromatics degradation	K01912 K02609+K02610+K02611+K02612+K02613 K15866 K02618 K02615 K01692 K00074	0.428571428571429	FALSE	K01692,K15866,K01912	201111,201112,57832,466963,296257,312947
706	Porphyrobacter_cryptus_CK5	M00575	Pertussis pathogenicity signature, T1SS	Signature modules	Gene set	Pathogenicity	K22944 K11004 K07389 K11003 K12340	0.6	FALSE	K11004,K11003,K12340	49255,49257,154030
707	Porphyrobacter_cryptus_CK5	M00564	Helicobacter pylori pathogenicity signature, cagA pathogenicity island	Signature modules	Gene set	Pathogenicity	K15842 K12086 -K12087 K12088 K12089 K12090 K03196 K12091 -K12092 K12093 K12094 K12095 K12096 K12097 K12098 -K12099 -K12100 K12101 K12102 K12103 K12104 K12105 K12106 K12107 K12108 K12109 K12110	0.0434782608695652	FALSE	K03196	204875
708	Porphyrobacter_cryptus_CK5	M00627	beta-Lactam resistance, Bla system	Signature modules	Gene set	Drug resistance	K02172 K02171 (K18766,K17836)	0.666666666666667	FALSE	K17836,K02172	228514,424453,474584
709	Porphyrobacter_cryptus_CK5	M00651	Vancomycin resistance, D-Ala-D-Lac type	Signature modules	Gene set	Drug resistance	(K18345 K18344 K07260 K18346),(K18351 K18352 K18354 K18353) (K18347 K15739 K08641)	0.142857142857143	FALSE	K08641	392178
710	Porphyrobacter_cryptus_CK5	M00744	Cationic antimicrobial peptide (CAMP) resistance, protease PgtE	Signature modules	Gene set	Drug resistance	K07637 K07660 K08477	0.333333333333333	FALSE	K07637	206647
711	Porphyrobacter_cryptus_CK5	M00642	Multidrug resistance, efflux pump MexJK-OprM	Signature modules	Gene set	Drug resistance	K18301 K18302+K18303-K18139	0.5	FALSE	K18301	261861
712	Porphyrobacter_cryptus_CK5	M00769	Multidrug resistance, efflux pump MexPQ-OpmE	Signature modules	Gene set	Drug resistance	K18304 K19591 K19595+K19594+K19593	0.333333333333333	FALSE	K19591	286037
713	Porphyrobacter_cryptus_CK5	M00696	Multidrug resistance, efflux pump AcrEF-TolC	Signature modules	Gene set	Drug resistance	K18140 K18141+K18142+K12340	0.166666666666667	FALSE	K12340	154030
714	Porphyrobacter_cryptus_CK5	M00697	Multidrug resistance, efflux pump MdtEF-TolC	Signature modules	Gene set	Drug resistance	K07690 K18898+K18899+K12340	0.166666666666667	FALSE	K12340	154030
715	Porphyrobacter_cryptus_CK5	M00611	Oxygenic photosynthesis in plants and cyanobacteria	Signature modules	Module set	Metabolic capacity	(M00161,M00163) M00165	0.409090909090909	FALSE	K01808,K00134,K00615,K11532,K00927,K01623	72794,314667,314668,314142,314666,314664
716	Porphyrobacter_cryptus_CK5	M00612	Anoxygenic photosynthesis in purple bacteria	Signature modules	Module set	Metabolic capacity	M00597 M00165	0.909090909090909	TRUE	K08929,K08928,K01808,K00134,K00615,K11532,K00927,K01623	323486,323485,72794,314667,314668,314142,314666,314664
717	Porphyrobacter_cryptus_CK5	M00613	Anoxygenic photosynthesis in green nonsulfur bacteria	Signature modules	Module set	Metabolic capacity	M00597 M00376	0.769230769230769	TRUE	K00240,K08929,K08928,K05606,K01679,K01966,K00242,K02160,K00239,K01961,K01963,K01965,K00241,K14468,K01962,K14470,K09709	324438,323486,323485,216431,207825,219225,26105,13672,26104,13673,7132,458227,183623,392210,386074,392211,117076,117078
718	Porphyrobacter_cryptus_CK5	M00614	Anoxygenic photosynthesis in green sulfur bacteria	Signature modules	Module set	Metabolic capacity	M00598 M00173	0.295454545454545	FALSE	K00240,K00024,K01902,K01679,K00242,K01006,K00239,K00241,K00031,K01595	324438,217919,217920,207825,26105,15230,26104,183623,290046,371665
719	Porphyrobacter_cryptus_CK5	M00618	Acetogen	Signature modules	Module set	Metabolic capacity	M00377 M00579	0.0714285714285714	FALSE	K00297	404809
720	Porphyrobacter_cryptus_CK5	M00616	Sulfate-sulfur assimilation	Signature modules	Module set	Metabolic capacity	(K02048,K23163)+K02046+K02047+K02045 M00176	0.416666666666667	FALSE	K00381,K00390,K00957,K00860,K00956,K00955	325640,325642,319241,413049
893	Hydrogenophilus_thermoluteolus_CK7	M00001	Glycolysis (Embden-Meyerhof pathway), glucose => pyruvate	Pathway modules	Carbohydrate metabolism	Central carbohydrate metabolism	(K00844,K12407,K00845,K00886,K08074,K00918) (K01810,K06859,K13810,K15916) (K00850,K16370,K21071,K00918) (K01623,K01624,K11645,K16305,K16306) K01803 ((K00134,K00150) K00927,K11389) (K01834,K15633,K15634,K15635) K01689 (K00873,K12406)	0.8	TRUE	K01810,K00134,K00873,K01624,K00927,K01803,K11389,K01834,K01689	344100,271834,271828,271827,271835,75622,398735,453029,317677,316894
894	Hydrogenophilus_thermoluteolus_CK7	M00002	Glycolysis, core module involving three-carbon compounds	Pathway modules	Carbohydrate metabolism	Central carbohydrate metabolism	K01803 ((K00134,K00150) K00927,K11389) (K01834,K15633,K15634,K15635) K01689 (K00873,K12406)	1	TRUE	K00134,K00873,K00927,K01803,K11389,K01834,K01689	271834,271828,271835,75622,398735,453029,317677
895	Hydrogenophilus_thermoluteolus_CK7	M00003	Gluconeogenesis, oxaloacetate => fructose-6P	Pathway modules	Carbohydrate metabolism	Central carbohydrate metabolism	(K01596,K01610) K01689 (K01834,K15633,K15634,K15635) K00927 (K00134,K00150) K01803 ((K01623,K01624,K11645) (K03841,K02446,K11532,K01086,K04041),K01622)	0.875	TRUE	K00134,K03841,K01086,K01624,K00927,K01803,K01834,K01689	271834,271831,271827,271835,20388,75622,453029,317677,316894
896	Hydrogenophilus_thermoluteolus_CK7	M00307	Pyruvate oxidation, pyruvate => acetyl-CoA	Pathway modules	Carbohydrate metabolism	Central carbohydrate metabolism	((K00163,K00161+K00162)+K00627+K00382-K13997),K00169+K00170+K00171+(K00172,K00189),K03737	1	TRUE	K00382,K00627,K00163	75578,75577,75576,364538,101630
897	Hydrogenophilus_thermoluteolus_CK7	M00009	Citrate cycle (TCA cycle, Krebs cycle)	Pathway modules	Carbohydrate metabolism	Central carbohydrate metabolism	(K01647,K05942) (K01681,K01682) (K00031,K00030) (K00164+K00658+K00382,K00174+K00175-K00177-K00176) (K01902+K01903,K01899+K01900,K18118) (K00234+K00235+K00236+K00237,K00239+K00240+K00241-(K00242,K18859,K18860),K00244+K00245+K00246-K00247) (K01676,K01679,K01677+K01678) (K00026,K00025,K00024,K00116)	1	TRUE	K01681,K00382,K01676,K01902,K01903,K01682,K00242,K00240,K00241,K00024,K00031,K01647,K00164,K00239,K00658	344093,75578,399131,398662,398663,130031,101637,101635,101638,101630,101640,86877,101633,101632,101636,101631
898	Hydrogenophilus_thermoluteolus_CK7	M00010	Citrate cycle, first carbon oxidation, oxaloacetate => 2-oxoglutarate	Pathway modules	Carbohydrate metabolism	Central carbohydrate metabolism	(K01647,K05942) (K01681,K01682) (K00031,K00030)	1	TRUE	K01681,K01682,K00031,K01647	344093,130031,86877,101633
899	Hydrogenophilus_thermoluteolus_CK7	M00011	Citrate cycle, second carbon oxidation, 2-oxoglutarate => oxaloacetate	Pathway modules	Carbohydrate metabolism	Central carbohydrate metabolism	(K00164+K00658+K00382,K00174+K00175-K00177-K00176) (K01902+K01903,K01899+K01900,K18118) (K00234+K00235+K00236+K00237,K00239+K00240+K00241-(K00242,K18859,K18860),K00244+K00245+K00246-K00247) (K01676,K01679,K01677+K01678) (K00026,K00025,K00024,K00116)	1	TRUE	K00382,K01676,K01902,K01903,K00242,K00240,K00241,K00024,K00164,K00239,K00658	75578,399131,398662,398663,101637,101635,101638,101630,101640,101632,101636,101631
900	Hydrogenophilus_thermoluteolus_CK7	M00004	Pentose phosphate pathway (Pentose phosphate cycle)	Pathway modules	Carbohydrate metabolism	Central carbohydrate metabolism	(K13937,((K00036,K19243) (K01057,K07404))) K00033 K01783 (K01807,K01808) K00615 K00616 (K01810,K06859,K13810,K15916)	0.714285714285714	FALSE	K01810,K00615,K01783,K00616,K01807	344100,271833,398659,294388,86911
901	Hydrogenophilus_thermoluteolus_CK7	M00007	Pentose phosphate pathway, non-oxidative phase, fructose 6P => ribose 5P	Pathway modules	Carbohydrate metabolism	Central carbohydrate metabolism	K00615 (K00616,K13810) K01783 (K01807,K01808)	1	TRUE	K00615,K01783,K00616,K01807	271833,398659,294388,86911
902	Hydrogenophilus_thermoluteolus_CK7	M00580	Pentose phosphate pathway, archaea, fructose 6P => ribose 5P	Pathway modules	Carbohydrate metabolism	Central carbohydrate metabolism	(K08094 (K08093,K13812),K13831) K01807	0.5	FALSE	K01807	86911
903	Hydrogenophilus_thermoluteolus_CK7	M00005	PRPP biosynthesis, ribose 5P => PRPP	Pathway modules	Carbohydrate metabolism	Central carbohydrate metabolism	K00948	1	TRUE	K00948	129984
904	Hydrogenophilus_thermoluteolus_CK7	M00308	Semi-phosphorylative Entner-Doudoroff pathway, gluconate => glycerate-3P	Pathway modules	Carbohydrate metabolism	Central carbohydrate metabolism	K05308 K00874 K01625 (K00134 K00927,K00131,K18978)	0.4	FALSE	K00134,K00927	271834
905	Hydrogenophilus_thermoluteolus_CK7	M00309	Non-phosphorylative Entner-Doudoroff pathway, gluconate/galactonate => glycerate	Pathway modules	Carbohydrate metabolism	Central carbohydrate metabolism	K05308 (K11395,K18127) (K18020+K18021+K18022,K18128,K03738)	0.333333333333333	FALSE	K03738	258032
906	Hydrogenophilus_thermoluteolus_CK7	M00014	Glucuronate pathway (uronate pathway)	Pathway modules	Carbohydrate metabolism	Other carbohydrate metabolism	K00012 ((K12447 K16190),(K00699 (K01195,K14756))) K00002 K13247 -- K03331 (K05351,K00008) K00854	0.111111111111111	FALSE	K00012	438097
907	Hydrogenophilus_thermoluteolus_CK7	M00632	Galactose degradation, Leloir pathway, galactose => alpha-D-glucose-1P	Pathway modules	Carbohydrate metabolism	Other carbohydrate metabolism	K01785 K00849 K00965 K01784	0.25	FALSE	K01784	287257
908	Hydrogenophilus_thermoluteolus_CK7	M00552	D-galactonate degradation, De Ley-Doudoroff pathway, D-galactonate => glycerate-3P	Pathway modules	Carbohydrate metabolism	Other carbohydrate metabolism	K01684 K00883 K01631 K00134 K00927	0.4	FALSE	K00134,K00927	271834
909	Hydrogenophilus_thermoluteolus_CK7	M00129	Ascorbate biosynthesis, animals, glucose-1P => ascorbate	Pathway modules	Carbohydrate metabolism	Other carbohydrate metabolism	K00963 K00012 K00699 K01195 K00002 K01053 K00103	0.285714285714286	FALSE	K00963,K00012	39618,78556,438097
910	Hydrogenophilus_thermoluteolus_CK7	M00114	Ascorbate biosynthesis, plants, fructose-6P => ascorbate	Pathway modules	Carbohydrate metabolism	Other carbohydrate metabolism	K01809 K17497 K00966 K10046 K14190 K10047 K17744 K00225	0.125	FALSE	K10046	323560
911	Hydrogenophilus_thermoluteolus_CK7	M00854	Glycogen biosynthesis, glucose-1P => glycogen/starch	Pathway modules	Carbohydrate metabolism	Other carbohydrate metabolism	(K00963 (K00693+K00750,K16150,K16153,K13679,K20812)),(K00975 (K00703,K13679,K20812)) (K00700,K16149)	0.666666666666667	FALSE	K00963,K16150	39618,78556,196742
912	Hydrogenophilus_thermoluteolus_CK7	M00855	Glycogen degradation, glycogen => glucose-6P	Pathway modules	Carbohydrate metabolism	Other carbohydrate metabolism	(K00688,K16153) (K01196,((K00705,K22451) (K02438,K01200))) (K15779,K01835,K15778)	0.333333333333333	FALSE	K15778	258047
913	Hydrogenophilus_thermoluteolus_CK7	M00549	Nucleotide sugar biosynthesis, glucose => UDP-glucose	Pathway modules	Carbohydrate metabolism	Other carbohydrate metabolism	(K00844,K00845,K12407,K00886) (K01835,K15779,K15778) (K00963,K12447)	0.666666666666667	FALSE	K15778,K00963	258047,39618,78556
914	Hydrogenophilus_thermoluteolus_CK7	M00892	UDP-N-acetyl-D-glucosamine biosynthesis, eukaryotes, glucose => UDP-GlcNAc	Pathway modules	Carbohydrate metabolism	Other carbohydrate metabolism	(K00844,K12407,K00845) K01810 K00820 K00621 K01836 K00972	0.333333333333333	FALSE	K01810,K00820	344101
915	Hydrogenophilus_thermoluteolus_CK7	M00909	UDP-N-acetyl-D-glucosamine biosynthesis, prokaryotes, glucose => UDP-GlcNAc	Pathway modules	Carbohydrate metabolism	Other carbohydrate metabolism	K00845 (K01810,K13810,K15916) K00820 K03431 K04042	0.8	TRUE	K01810,K03431,K04042,K00820	344100,75623,86889,86890
916	Hydrogenophilus_thermoluteolus_CK7	M00012	Glyoxylate cycle	Pathway modules	Carbohydrate metabolism	Other carbohydrate metabolism	K01647 (K01681,K01682) K01637 (K01638,K19282) (K00026,K00025,K00024)	1	TRUE	K01681,K01637,K01682,K01638,K00024,K01647	344093,20413,130031,86882,101640,101633
917	Hydrogenophilus_thermoluteolus_CK7	M00373	Ethylmalonyl pathway	Pathway modules	Carbohydrate metabolism	Other carbohydrate metabolism	K00626 K00023 K17865 K14446 K14447 K14448 K14449 K08691 K14451 K01965+K01966 K05606 K01847	0.5	FALSE	K00626,K08691,K00023,K01847,K17865,K01966,K01965	336133,336110,357158,49984,455176,455175,438107,438102,296970,287263,287237,284031,287239,287240,287269,101651
918	Hydrogenophilus_thermoluteolus_CK7	M00740	Methylaspartate cycle	Pathway modules	Carbohydrate metabolism	Other carbohydrate metabolism	K01647 K01681 K00031 K00261 K19268+K01846 K04835 K19280 K14449 K19281 K19282 K00024	0.363636363636364	FALSE	K01681,K00024,K00031,K01647	344093,101640,86877,101633
919	Hydrogenophilus_thermoluteolus_CK7	M00532	Photorespiration	Pathway modules	Carbohydrate metabolism	Other carbohydrate metabolism	(K01601-K01602) K19269 K11517 K03781 K14272 K00600 K00830 (K15893,K15919) K15918 K00281+K00605+K00382+K02437	0.25	FALSE	K01601,K01602,K02437,K00382,K00600	271822,271823,75581,75578,453021,101630
920	Hydrogenophilus_thermoluteolus_CK7	M00013	Malonate semialdehyde pathway, propanoyl-CoA => acetyl-CoA	Pathway modules	Carbohydrate metabolism	Other carbohydrate metabolism	(K00248,K00232) (K07511,K14729) K05605 K23146 K00140	0.2	FALSE	K00248	287265
921	Hydrogenophilus_thermoluteolus_CK7	M00741	Propanoyl-CoA metabolism, propanoyl-CoA => succinyl-CoA	Pathway modules	Carbohydrate metabolism	Other carbohydrate metabolism	(K01965+K01966,K11263+(K18472,K19312+K22568),K01964+K15036+K15037) K05606 (K01847,K01848+K01849)	0.666666666666667	FALSE	K11263,K01847,K01966,K01965	287269,287237,287239,287240
922	Hydrogenophilus_thermoluteolus_CK7	M00131	Inositol phosphate metabolism, Ins(1,3,4,5)P4 => Ins(1,3,4)P3 => myo-inositol	Pathway modules	Carbohydrate metabolism	Other carbohydrate metabolism	K01106 K01107 K01109 K01092	0.25	FALSE	K01092	70761
923	Hydrogenophilus_thermoluteolus_CK7	M00165	Reductive pentose phosphate cycle (Calvin cycle)	Pathway modules	Energy metabolism	Carbon fixation	K00855 (K01601-K01602) K00927 (K05298,K00150,K00134) (K01623,K01624) (K03841,K02446,K11532,K01086) K00615 (K01623,K01624) (K01100,K11532,K01086) K00615 (K01807,K01808)	1	TRUE	K00134,K01601,K01602,K03841,K01086,K00615,K00855,K01624,K00927,K01807	271834,271822,271823,271831,271833,271832,271827,271835,20388,316894,86911
924	Hydrogenophilus_thermoluteolus_CK7	M00166	Reductive pentose phosphate cycle, ribulose-5P => glyceraldehyde-3P	Pathway modules	Energy metabolism	Carbon fixation	K00855 (K01601-K01602) K00927 (K05298,K00150,K00134)	1	TRUE	K00134,K01601,K01602,K00855,K00927	271834,271822,271823,271832,271835
925	Hydrogenophilus_thermoluteolus_CK7	M00167	Reductive pentose phosphate cycle, glyceraldehyde-3P => ribulose-5P	Pathway modules	Energy metabolism	Carbon fixation	(K01623,K01624) (K03841,K02446,K11532,K01086) K00615 (K01623,K01624) (K01100,K11532,K01086) K00615 (K01807,K01808)	1	TRUE	K03841,K01086,K00615,K01624,K01807	271831,271833,271827,20388,316894,86911
926	Hydrogenophilus_thermoluteolus_CK7	M00168	CAM (Crassulacean acid metabolism), dark	Pathway modules	Energy metabolism	Carbon fixation	K01595 (K00025,K00026,K00024)	1	TRUE	K01595,K00024	287286
927	Hydrogenophilus_thermoluteolus_CK7	M00169	CAM (Crassulacean acid metabolism), light	Pathway modules	Energy metabolism	Carbon fixation	K00029 K01006	0.5	FALSE	K00029	219764
928	Hydrogenophilus_thermoluteolus_CK7	M00172	C4-dicarboxylic acid cycle, NADP - malic enzyme type	Pathway modules	Energy metabolism	Carbon fixation	K01595 K00051 K00029 K01006	0.5	FALSE	K00029,K01595	219764,258058,287286
929	Hydrogenophilus_thermoluteolus_CK7	M00171	C4-dicarboxylic acid cycle, NAD - malic enzyme type	Pathway modules	Energy metabolism	Carbon fixation	K01595 K14454 K14455 (K00025,K00026) K00028 (K00814,K14272) K01006	0.142857142857143	FALSE	K01595	287286
930	Hydrogenophilus_thermoluteolus_CK7	M00170	C4-dicarboxylic acid cycle, phosphoenolpyruvate carboxykinase type	Pathway modules	Energy metabolism	Carbon fixation	K01595 K14454 K14455 K01610	0.25	FALSE	K01595	287286
931	Hydrogenophilus_thermoluteolus_CK7	M00173	Reductive citrate cycle (Arnon-Buchanan cycle)	Pathway modules	Energy metabolism	Carbon fixation	(K00169+K00170+K00171+K00172,K03737) ((K01007,K01006) K01595,K01959+K01960,K01958) K00024 (K01676,K01679,K01677+K01678) (K00239+K00240-K00241-K00242,K00244+K00245-K00246-K00247,K18556+K18557+K18558+K18559+K18560) (K01902+K01903) (K00174+K00175-K00177-K00176) K00031 (K01681,K01682) (K15230+K15231,K15232+K15233 K15234)	0.727272727272727	FALSE	K01681,K01007,K01676,K01902,K01903,K01682,K01595,K00242,K00240,K00241,K00024,K00031,K00239	344093,258121,399131,398662,398663,130031,287286,101637,101635,101638,101640,86877,101636
932	Hydrogenophilus_thermoluteolus_CK7	M00376	3-Hydroxypropionate bi-cycle	Pathway modules	Energy metabolism	Carbon fixation	(K02160+K01961+K01962+K01963) K14468 K14469 K15052 K05606 (K01847,K01848+K01849) (K14471+K14472) (K00239+K00240+K00241) K01679 K08691 K14449 K14470 K09709	0.288461538461538	FALSE	K08691,K01963,K01847,K01961,K00240,K00241,K00239,K01962	357158,49984,75652,287237,287240,287269,101635,101638,101636,101650
933	Hydrogenophilus_thermoluteolus_CK7	M00375	Hydroxypropionate-hydroxybutylate cycle	Pathway modules	Energy metabolism	Carbon fixation	(K01964+K15037+K15036) K15017 K15039 K15018 K15019 K15020 K05606 (K01848+K01849) (K15038,K15017) K14465 (K14466,K18861) K14534 K15016 K00626	0.0714285714285714	FALSE	K00626	336133,336110,438107,438102,287263
934	Hydrogenophilus_thermoluteolus_CK7	M00374	Dicarboxylate-hydroxybutyrate cycle	Pathway modules	Energy metabolism	Carbon fixation	(K00169+K00170+K00171+K00172) K01007 K01595 K00024 (K01677+K01678) (K00239+K00240-K00241-K18860) (K01902+K01903) (K15038,K15017) K14465 (K14467,K18861) K14534 K15016 K00626	0.461538461538462	FALSE	K00626,K01007,K01902,K01903,K01595,K00240,K00241,K00024,K00239	336133,336110,258121,398662,398663,438107,438102,287263,287286,101635,101638,101640,101636
935	Hydrogenophilus_thermoluteolus_CK7	M00377	Reductive acetyl-CoA pathway (Wood-Ljungdahl pathway)	Pathway modules	Energy metabolism	Carbon fixation	K00198 K05299-K15022 K01938 K01491 K00297 K15023 K14138+K00197+K00194	0.142857142857143	FALSE	K01491	271811
936	Hydrogenophilus_thermoluteolus_CK7	M00579	Phosphate acetyltransferase-acetate kinase pathway, acetyl-CoA => acetate	Pathway modules	Energy metabolism	Carbon fixation	(K00625,K13788,K15024) K00925	1	TRUE	K00625,K00925	284031
937	Hydrogenophilus_thermoluteolus_CK7	M00620	Incomplete reductive citrate cycle, acetyl-CoA => oxoglutarate	Pathway modules	Energy metabolism	Carbon fixation	(K00169+K00170+K00171+K00172) (K01959+K01960) K00024 (K01677+K01678) (K18209+K18210) (K01902+K01903) (K00174+K00175+K00176+K00177)	0.285714285714286	FALSE	K01902,K01903,K00024	398662,398663,101640
938	Hydrogenophilus_thermoluteolus_CK7	M00357	Methanogenesis, acetate => methane	Pathway modules	Energy metabolism	Methane metabolism	((K00925 K00625),K01895) (K00193+K00197+K00194) (K00577+K00578+K00579+K00580+K00581-K00582-K00583+K00584) (K00399+K00401+K00402) (K22480+K22481+K22482,K03388+K03389+K03390,K08264+K08265,K03388+K03389+K03390+K14127+(K14126+K14128,K22516+K00125))	0.333333333333333	FALSE	K01895,K00625,K00925	399132,284031,284030
939	Hydrogenophilus_thermoluteolus_CK7	M00174	Methane oxidation, methanotroph, methane => formaldehyde	Pathway modules	Energy metabolism	Methane metabolism	((K10944+K10945+K10946),(K16157+K16158+K16159+K16160+K16161+K16162)) ((K14028-K14029),K23995)	0.5	FALSE	K10946,K10944,K10945	324144,324143,324142
940	Hydrogenophilus_thermoluteolus_CK7	M00346	Formaldehyde assimilation, serine pathway	Pathway modules	Energy metabolism	Methane metabolism	K00600 K00830 K00018 K11529 K01689 K01595 K00024 K08692+K14067 K08691	0.666666666666667	FALSE	K08691,K00600,K01689,K01595,K11529,K00024	357158,49984,453021,317677,287286,107798,101640
941	Hydrogenophilus_thermoluteolus_CK7	M00345	Formaldehyde assimilation, ribulose monophosphate pathway	Pathway modules	Energy metabolism	Methane metabolism	(((K08093,K13812) K08094),K13831) (K00850,K16370) K01624	0.333333333333333	FALSE	K01624	271827
942	Hydrogenophilus_thermoluteolus_CK7	M00344	Formaldehyde assimilation, xylulose monophosphate pathway	Pathway modules	Energy metabolism	Methane metabolism	K17100 K00863 K01624 K03841	0.5	FALSE	K03841,K01624	271831,271827,20388,316894
943	Hydrogenophilus_thermoluteolus_CK7	M00530	Dissimilatory nitrate reduction, nitrate => ammonia	Pathway modules	Energy metabolism	Nitrogen metabolism	(K00370+K00371+K00374,K02567+K02568) (K00362+K00363,K03385+K15876)	0.5	FALSE	K02568,K02567,K00370	438070,438073,166410
944	Hydrogenophilus_thermoluteolus_CK7	M00529	Denitrification, nitrate => nitrogen	Pathway modules	Energy metabolism	Nitrogen metabolism	(K00370+K00371+K00374,K02567+K02568) (K00368,K15864) (K04561+K02305) K00376	1	TRUE	K02568,K02567,K04561,K02305,K15864,K00370,K00376	438070,438073,438091,438092,438081,166410,287274
945	Hydrogenophilus_thermoluteolus_CK7	M00528	Nitrification, ammonia => nitrite	Pathway modules	Energy metabolism	Nitrogen metabolism	K10944+K10945+K10946 K10535	0.5	FALSE	K10946,K10944,K10945	324144,324143,324142
946	Hydrogenophilus_thermoluteolus_CK7	M00804	Complete nitrification, comammox, ammonia => nitrite => nitrate	Pathway modules	Energy metabolism	Nitrogen metabolism	K10944+K10945+K10946 K10535 K00370+K00371	0.5	FALSE	K10946,K10944,K10945,K00370	324144,324143,324142,166410
947	Hydrogenophilus_thermoluteolus_CK7	M00144	NADH:quinone oxidoreductase, prokaryotes	Pathway modules	Energy metabolism	ATP synthesis	K00330+(K00331+K00332+K00333,K00331+K13378,K13380)+K00334+K00335+K00336+K00337+K00338+K00339+K00340+(K00341+K00342)+K00343	0.928571428571429	TRUE	K00337,K00334,K00335,K00331,K00330,K00332,K00333,K00340,K00341,K00343,K00342,K00338,K00339	75613,75616,75615,75619,75620,75618,75617,75610,75609,75607,75608,75612,75611
948	Hydrogenophilus_thermoluteolus_CK7	M00143	NADH dehydrogenase (ubiquinone) Fe-S protein/flavoprotein complex, mitochondria	Pathway modules	Energy metabolism	ATP synthesis	K03934+K03935+K03936+K03937+K03938+K03939+K03940+K03941+K03942+K03943-K03944	0.1	FALSE	K03939	171122
949	Hydrogenophilus_thermoluteolus_CK7	M00149	Succinate dehydrogenase, prokaryotes	Pathway modules	Energy metabolism	ATP synthesis	K00241+(K00242,K18859,K18860)+K00239+K00240	1	TRUE	K00242,K00240,K00241,K00239	101637,101635,101638,101636
950	Hydrogenophilus_thermoluteolus_CK7	M00151	Cytochrome bc1 complex respiratory unit	Pathway modules	Energy metabolism	ATP synthesis	((K00412+K00413,K00410)+K00411),K03886+K03887+K03888,K03890+K03891+K03889	1	TRUE	K00411,K00413,K00412	454757,287295,115405,115406,115407
951	Hydrogenophilus_thermoluteolus_CK7	M00152	Cytochrome bc1 complex	Pathway modules	Energy metabolism	ATP synthesis	K00411+K00412+K00413+K00414+K00415+K00416+K00417+K00418+K00419+K00420	0.3	FALSE	K00411,K00413,K00412	454757,287295,115405,115406,115407
952	Hydrogenophilus_thermoluteolus_CK7	M00156	Cytochrome c oxidase, cbb3-type	Pathway modules	Energy metabolism	ATP synthesis	((K00404+K00405,K15862)+K00407+K00406)	1	TRUE	K00407,K00406,K00404,K00405	175704,175705,175702,175703
953	Hydrogenophilus_thermoluteolus_CK7	M00157	F-type ATPase, prokaryotes and chloroplasts	Pathway modules	Energy metabolism	ATP synthesis	K02111+K02112+K02113+K02114+K02115+K02108+K02109+K02110	1	TRUE	K02109,K02108,K02111,K02110,K02112,K02113,K02114,K02115	107823,107821,107825,107822,107827,107824,107828,107826
954	Hydrogenophilus_thermoluteolus_CK7	M00082	Fatty acid biosynthesis, initiation	Pathway modules	Lipid metabolism	Fatty acid metabolism	(K11262,(K02160+K01961,K11263)+(K01962+K01963,K18472)) (K00665,K00667+K00668,K11533,(K00645 (K00648,K18473)))	1	TRUE	K00645,K00648,K01963,K11263,K01961,K01962	20428,20427,75652,287269,287240,101650
955	Hydrogenophilus_thermoluteolus_CK7	M00083	Fatty acid biosynthesis, elongation	Pathway modules	Lipid metabolism	Fatty acid metabolism	K00665,(K00667 K00668),K11533,((K00647,K09458) K00059 (K02372,K01716,K16363) (K00208,K02371,K10780,K00209))	1	TRUE	K02372,K09458,K00059,K00208	271793,20431,20429,75599,56748,455175,455176
956	Hydrogenophilus_thermoluteolus_CK7	M00873	Fatty acid biosynthesis in mitochondria, animals	Pathway modules	Lipid metabolism	Fatty acid metabolism	K18660 K03955+K00645 K09458 K11539+K13370 K22540 K07512	0.25	FALSE	K00645,K09458	20428.2
957	Hydrogenophilus_thermoluteolus_CK7	M00874	Fatty acid biosynthesis in mitochondria, fungi	Pathway modules	Lipid metabolism	Fatty acid metabolism	K11262 K03955+K00645 K09458 K00059 K22541 K07512	0.416666666666667	FALSE	K00645,K09458,K00059	20428,20431,20429,56748,455175,455176
958	Hydrogenophilus_thermoluteolus_CK7	M00087	beta-Oxidation	Pathway modules	Lipid metabolism	Fatty acid metabolism	(K00232,K00249,K00255,K06445,K09479) (((K01692,K07511,K13767) (K00022,K07516)),K01825,K01782,K07514,K07515,K10527) (K00632,K07508,K07509,K07513)	0.75	TRUE	K00632,K01692,K06445,K00249	336110,334369,336120,258078,438101,438107,455135,287265,287262
959	Hydrogenophilus_thermoluteolus_CK7	M00104	Bile acid biosynthesis, cholesterol => cholate/chenodeoxycholate	Pathway modules	Lipid metabolism	Sterol biosynthesis	K00489 K12408 K07431 K00251 K00037 K00488 K08748 K01796 K10214 K12405 K08764 K11992	0.0833333333333333	FALSE	K01796	171087
960	Hydrogenophilus_thermoluteolus_CK7	M00088	Ketone body biosynthesis, acetyl-CoA => acetoacetate/3-hydroxybutyrate/acetone	Pathway modules	Lipid metabolism	Lipid metabolism	K00626 K01641 K01640 K00019 K01574	0.4	FALSE	K00626,K01640	336133,336110,438107,438102,287263,287270
961	Hydrogenophilus_thermoluteolus_CK7	M00089	Triacylglycerol biosynthesis	Pathway modules	Lipid metabolism	Lipid metabolism	(K00629,K13506,K13507,K00630,K13508) (K00655,K13509,K13523,K19007,K13513,K13517,K13519,K14674,K22831) (K01080,K15728,K18693) (K11155,K11160,K14456,K22848,K22849)	0.25	FALSE	K00655	261577
962	Hydrogenophilus_thermoluteolus_CK7	M00093	Phosphatidylethanolamine (PE) biosynthesis, PA => PS => PE	Pathway modules	Lipid metabolism	Lipid metabolism	K00981 (K00998,K17103) K01613	1	TRUE	K00981,K01613,K17103	271799,317669,317668
963	Hydrogenophilus_thermoluteolus_CK7	M00048	Inosine monophosphate biosynthesis, PRPP + glutamine => IMP	Pathway modules	Nucleotide metabolism	Purine metabolism	K00764 (K01945,K11787,K11788,K13713) (K00601,K11175,K08289,K11787,K01492) (K01952,(K23269+K23264+K23265),(K23270+K23265)) (K01933,K11787,K11788 (K01587,K11808,K01589 K01588)) (K01923,K01587,K13713) K01756 (K00602,(K01492,K06863 K11176))	0.875	TRUE	K01945,K11175,K00602,K01588,K01589,K01923,K00764,K01933,K01952	335779,336091,335780,271810,271809,14218,75648,399139,455146,307967
964	Hydrogenophilus_thermoluteolus_CK7	M00049	Adenine ribonucleotide biosynthesis, IMP => ADP,ATP	Pathway modules	Nucleotide metabolism	Purine metabolism	K01939 K01756 (K00939,K18532,K18533,K00944) (K00940,K00873,K12406)	0.75	TRUE	K00873,K00940,K01939,K00939	271828,398752,398738,294396
965	Hydrogenophilus_thermoluteolus_CK7	M00050	Guanine ribonucleotide biosynthesis IMP => GDP,GTP	Pathway modules	Nucleotide metabolism	Purine metabolism	K00088 K01951 K00942 (K00940,K18533,K00873,K12406)	0.75	TRUE	K00873,K01951,K00088,K00940	271828,75594,75595,398752
966	Hydrogenophilus_thermoluteolus_CK7	M00051	Uridine monophosphate biosynthesis, glutamine (+ PRPP) => UMP	Pathway modules	Nucleotide metabolism	Pyrimidine metabolism	(K11540,(K11541 K01465),((K01954,K01955+K01956) (K00609+K00610,K00608) K01465)) (K00226,K00254,K17828) (K13421,K00762 K01591)	0.916666666666667	TRUE	K01955,K01956,K00254,K01465,K00609,K00762,K01591	75629,75630,399116,130018,130019,131848,438119,171091
967	Hydrogenophilus_thermoluteolus_CK7	M00052	Pyrimidine ribonucleotide biosynthesis, UMP => UDP/UTP,CDP/CTP	Pathway modules	Nucleotide metabolism	Pyrimidine metabolism	(K13800,K13809,K09903) (K00940,K18533) K01937	1	TRUE	K09903,K00940,K01937	271802,398752,317674
968	Hydrogenophilus_thermoluteolus_CK7	M00053	Pyrimidine deoxyribonuleotide biosynthesis, CDP/CTP => dCDP/dCTP,dTDP/dTTP	Pathway modules	Nucleotide metabolism	Pyrimidine metabolism	(K00524,K00525+K00526,K10807+K10808) (K00940,K18533) (K00527,K21636) K01494 K01520 (K00560,K13998) K00943 K00940	0.6875	FALSE	K00940,K00943,K00560,K01494,K00525	398752,458238,438062,438059,117134
969	Hydrogenophilus_thermoluteolus_CK7	M00020	Serine biosynthesis, glycerate-3P => serine	Pathway modules	Amino acid metabolism	Serine and threonine metabolism	K00058 K00831 (K01079,K02203,K22305)	0.333333333333333	FALSE	K01079,K02203	193010
970	Hydrogenophilus_thermoluteolus_CK7	M00018	Threonine biosynthesis, aspartate => homoserine => threonine	Pathway modules	Amino acid metabolism	Serine and threonine metabolism	(K00928,K12524,K12525,K12526) K00133 (K00003,K12524,K12525) (K00872,K02204,K02203) K01733	1	TRUE	K00928,K00003,K00133,K01733,K02203	271805,238822,267493,75659,70775,98518
971	Hydrogenophilus_thermoluteolus_CK7	M00555	Betaine biosynthesis, choline => betaine	Pathway modules	Amino acid metabolism	Serine and threonine metabolism	(K17755,((K00108,K11440,K00499) (K00130,K14085)))	0.5	FALSE	K00499	287201
972	Hydrogenophilus_thermoluteolus_CK7	M00033	Ectoine biosynthesis, aspartate => ectoine	Pathway modules	Amino acid metabolism	Serine and threonine metabolism	K00928 K00133 K00836 K06718 K06720	0.4	FALSE	K00928,K00133	271806
973	Hydrogenophilus_thermoluteolus_CK7	M00021	Cysteine biosynthesis, serine => cysteine	Pathway modules	Amino acid metabolism	Cysteine and methionine metabolism	(K00640,K23304) (K01738,K13034,K17069)	0.5	FALSE	K00640	70759
974	Hydrogenophilus_thermoluteolus_CK7	M00017	Methionine biosynthesis, apartate => homoserine => methionine	Pathway modules	Amino acid metabolism	Cysteine and methionine metabolism	(K00928,K12524,K12525) K00133 (K00003,K12524,K12525) (K00651,K00641) K01739 (K01760,K14155) (K00548,K24042,K00549)	0.571428571428571	FALSE	K00928,K00003,K00133,K14155	271805,238822,267493,75659,171096
975	Hydrogenophilus_thermoluteolus_CK7	M00034	Methionine salvage pathway	Pathway modules	Amino acid metabolism	Cysteine and methionine metabolism	K00789 K01611 K00797 ((K01243,K01244) K00899,K00772) K08963 (K16054,K08964 (K09880,K08965 K08966)) K08967 (K00815,K08969,K23977,K00832,K00838)	0.125	FALSE	K00832	20418
976	Hydrogenophilus_thermoluteolus_CK7	M00035	Methionine degradation	Pathway modules	Amino acid metabolism	Cysteine and methionine metabolism	K00789 (K00558,K17398,K17399) K01251 (K01697,K10150)	0.25	FALSE	K00558	277398
977	Hydrogenophilus_thermoluteolus_CK7	M00019	Valine/isoleucine biosynthesis, pyruvate => valine / 2-oxobutanoate => isoleucine	Pathway modules	Amino acid metabolism	Branched-chain amino acid metabolism	K01652+(K01653,K11258) K00053 K01687 K00826	1	TRUE	K01652,K01653,K00826,K01687,K00053	238828,238829,258049,129999,101647,101645,101646
978	Hydrogenophilus_thermoluteolus_CK7	M00535	Isoleucine biosynthesis, pyruvate => 2-oxobutanoate	Pathway modules	Amino acid metabolism	Branched-chain amino acid metabolism	K09011 K01703+K01704 K00052	0.5	FALSE	K00052,K01704	75660.8
979	Hydrogenophilus_thermoluteolus_CK7	M00570	Isoleucine biosynthesis, threonine => 2-oxobutanoate => isoleucine	Pathway modules	Amino acid metabolism	Branched-chain amino acid metabolism	(K17989,K01754) K01652+(K01653,K11258) K00053 K01687 K00826	1	TRUE	K01652,K01653,K00826,K01687,K01754,K00053	238828,238829,258049,129999,177905,101647,101645,101646
980	Hydrogenophilus_thermoluteolus_CK7	M00432	Leucine biosynthesis, 2-oxoisovalerate => 2-oxoisocaproate	Pathway modules	Amino acid metabolism	Branched-chain amino acid metabolism	K01649 (K01702,K01703+K01704) K00052	0.833333333333333	TRUE	K00052,K01704,K01649	75660,75661,317667
981	Hydrogenophilus_thermoluteolus_CK7	M00036	Leucine degradation, leucine => acetoacetate + acetyl-CoA	Pathway modules	Amino acid metabolism	Branched-chain amino acid metabolism	K00826 ((K00166+K00167,K11381)+K09699+K00382) (K00253,K00249) (K01968+K01969) (K05607,K13766) K01640	0.888888888888889	TRUE	K00826,K00382,K01968,K13766,K01969,K00253,K01640,K00249	258049,75578,287269,287268,287267,287262,287270,287265,101630
982	Hydrogenophilus_thermoluteolus_CK7	M00016	Lysine biosynthesis, succinyl-DAP pathway, aspartate => lysine	Pathway modules	Amino acid metabolism	Lysine metabolism	(K00928,K12524,K12525,K12526) K00133 K01714 K00215 K00674 (K00821,K14267) K01439 K01778 (K01586,K12526)	1	TRUE	K00821,K01586,K00928,K01439,K00133,K00215,K00674,K01778,K01714	336096,332202,271805,70747,75659,75631,70745,455137,287197,374353
983	Hydrogenophilus_thermoluteolus_CK7	M00525	Lysine biosynthesis, acetyl-DAP pathway, aspartate => lysine	Pathway modules	Amino acid metabolism	Lysine metabolism	K00928 K00133 K01714 K00215 K05822 K00841 K05823 K01778 K01586	0.666666666666667	FALSE	K01586,K00928,K00133,K00215,K01778,K01714	332202,271805,75659,75631,455137,287197,374353
984	Hydrogenophilus_thermoluteolus_CK7	M00526	Lysine biosynthesis, DAP dehydrogenase pathway, aspartate => lysine	Pathway modules	Amino acid metabolism	Lysine metabolism	(K00928,K12524,K12525,K12526) K00133 K01714 K00215 K03340 (K01586,K12526)	0.833333333333333	TRUE	K01586,K00928,K00133,K00215,K01714	332202,271805,75659,75631,455137,374353
985	Hydrogenophilus_thermoluteolus_CK7	M00527	Lysine biosynthesis, DAP aminotransferase pathway, aspartate => lysine	Pathway modules	Amino acid metabolism	Lysine metabolism	(K00928,K12524,K12525,K12526) K00133 K01714 K00215 K10206 K01778 (K01586,K12526)	0.857142857142857	TRUE	K01586,K00928,K00133,K00215,K01778,K01714	332202,271805,75659,75631,455137,287197,374353
986	Hydrogenophilus_thermoluteolus_CK7	M00032	Lysine degradation, lysine => saccharopine => acetoacetyl-CoA	Pathway modules	Amino acid metabolism	Lysine metabolism	K14157 K14085 K00825 (K15791+K00658+K00382) K00252 (K07514,(K07515,K07511) K00022)	0.111111111111111	FALSE	K00382,K00658	75578,101630,101631
987	Hydrogenophilus_thermoluteolus_CK7	M00028	Ornithine biosynthesis, glutamate => ornithine	Pathway modules	Amino acid metabolism	Arginine and proline metabolism	(K00618,K00619,K14681,K14682,K00620,K22477,K22478) ((K00930,K22478) K00145,K12659) (K00818,K00821) (K01438,K14677,K00620)	0.8	TRUE	K00821,K00930,K00145,K14682	336096,332205,175697,86907
988	Hydrogenophilus_thermoluteolus_CK7	M00844	Arginine biosynthesis, ornithine => arginine	Pathway modules	Amino acid metabolism	Arginine and proline metabolism	K00611 K01940 (K01755,K14681)	1	TRUE	K01940,K00611,K01755	336099,336097,101652
989	Hydrogenophilus_thermoluteolus_CK7	M00845	Arginine biosynthesis, glutamate => acetylcitrulline => arginine	Pathway modules	Amino acid metabolism	Arginine and proline metabolism	K22478 K00145 K00821 K09065 K01438 K01940 K01755	0.571428571428571	FALSE	K01940,K00821,K00145,K01755	336099,336096,175697,101652
990	Hydrogenophilus_thermoluteolus_CK7	M00029	Urea cycle	Pathway modules	Amino acid metabolism	Arginine and proline metabolism	K01948 K00611 K01940 (K01755,K14681) K01476	0.6	FALSE	K01940,K00611,K01755	336099,336097,101652
991	Hydrogenophilus_thermoluteolus_CK7	M00015	Proline biosynthesis, glutamate => proline	Pathway modules	Amino acid metabolism	Arginine and proline metabolism	((K00931 K00147),K12657) K00286	0.666666666666667	FALSE	K00286,K00931	130014
992	Hydrogenophilus_thermoluteolus_CK7	M00133	Polyamine biosynthesis, arginine => agmatine => putrescine => spermidine	Pathway modules	Amino acid metabolism	Polyamine biosynthesis	(K01583,K01584,K01585,K02626) K01480 K01611 K00797	0.5	FALSE	K01480,K01584	454705
993	Hydrogenophilus_thermoluteolus_CK7	M00135	GABA biosynthesis, eukaryotes, putrescine => GABA	Pathway modules	Amino acid metabolism	Polyamine biosynthesis	K00657 K00274 (K00128,K14085,K00149) --	0.25	FALSE	K00274	357157
994	Hydrogenophilus_thermoluteolus_CK7	M00026	Histidine biosynthesis, PRPP => histidine	Pathway modules	Amino acid metabolism	Histidine metabolism	(K00765-K02502) (K01523 K01496,K11755,K14152) (K01814,K24017) (K02501+K02500,K01663) ((K01693 K00817 (K04486,K05602,K18649)),(K01089 K00817)) (K00013,K14152)	0.888888888888889	TRUE	K02502,K00765,K00013,K00817,K01693,K01496,K01523,K02501,K01814,K02500	398739,453053,453052,371828,371829,371833,371834,371830,371831,371832,88750
995	Hydrogenophilus_thermoluteolus_CK7	M00022	Shikimate pathway, phosphoenolpyruvate + erythrose-4P => chorismate	Pathway modules	Amino acid metabolism	Aromatic amino acid metabolism	(K01626,K03856,K13853) (((K01735,K13829) ((K03785,K03786) K00014,K13832)),K13830) ((K00891,K13829) (K00800,K24018),K13830) K01736	0.666666666666667	FALSE	K01736,K01626,K01735,K00891	238830,398650,130030,130029,193010
996	Hydrogenophilus_thermoluteolus_CK7	M00023	Tryptophan biosynthesis, chorismate => tryptophan	Pathway modules	Amino acid metabolism	Aromatic amino acid metabolism	(((K01657+K01658,K13503,K13501,K01656) K00766),K13497) (((K01817,K24017) (K01656,K01609)),K13498,K13501) (K01695+(K01696,K06001),K01694)	1	TRUE	K01695,K01696,K01817,K01657,K00766,K01658,K01609,K06001	75653,75654,75655,398657,175675,317662,317663,317664,101667
997	Hydrogenophilus_thermoluteolus_CK7	M00024	Phenylalanine biosynthesis, chorismate => phenylpyruvate => phenylalanine	Pathway modules	Amino acid metabolism	Aromatic amino acid metabolism	((K01850,K04092,K14187,K04093,K04516,K06208,K06209) (K01713,K04518,K05359),K14170) (K00832,K00838)	0.5	FALSE	K00832	20418
998	Hydrogenophilus_thermoluteolus_CK7	M00025	Tyrosine biosynthesis, chorismate => HPP => tyrosine	Pathway modules	Amino acid metabolism	Aromatic amino acid metabolism	(((K01850,K04092,K14170,K04093,K04516,K06208,K06209) (K04517,K00211)),K14187) (K00832,K00838)	0.5	FALSE	K00832	20418
999	Hydrogenophilus_thermoluteolus_CK7	M00040	Tyrosine biosynthesis, chorismate => arogenate => tyrosine	Pathway modules	Amino acid metabolism	Aromatic amino acid metabolism	(K01850,K04092,K14170) (K00832,K15849) (K00220,K24018,K15227)	0.333333333333333	FALSE	K00832	20418
1000	Hydrogenophilus_thermoluteolus_CK7	M00044	Tyrosine degradation, tyrosine => homogentisate	Pathway modules	Amino acid metabolism	Aromatic amino acid metabolism	(K00815,K00838,K00832,K03334) K00457 K00451 K01800 (K01555,K16171)	0.6	FALSE	K01800,K16171,K00832	336126,336127,20418
1001	Hydrogenophilus_thermoluteolus_CK7	M00038	Tryptophan metabolism, tryptophan => kynurenine => 2-aminomuconate	Pathway modules	Amino acid metabolism	Aromatic amino acid metabolism	(K00453,K00463) (K01432,K14263,K07130) K00486 K01556 K00452 K03392 (K10217,K23234)	0.142857142857143	FALSE	K07130	454703
1002	Hydrogenophilus_thermoluteolus_CK7	M00027	GABA (gamma-Aminobutyrate) shunt	Pathway modules	Amino acid metabolism	Other amino acid metabolism	K01580 (K13524,K07250,K00823,K16871) (K00135,K00139,K17761)	0.333333333333333	FALSE	K00135	199837
1003	Hydrogenophilus_thermoluteolus_CK7	M00118	Glutathione biosynthesis, glutamate => glutathione	Pathway modules	Amino acid metabolism	Other amino acid metabolism	(K11204+K11205,K01919) (K21456,K01920)	0.5	FALSE	K01920	98522
1004	Hydrogenophilus_thermoluteolus_CK7	M00055	N-glycan precursor biosynthesis	Pathway modules	Glycan metabolism	Glycan biosynthesis	K01001 (K07432+K07441) K03842 K03843 K03844 K03845 K03846 K03847 K03846 K00729 K03848 K03849 K03850	0.0769230769230769	FALSE	K01001	41454
1005	Hydrogenophilus_thermoluteolus_CK7	M00060	KDO2-lipid A biosynthesis, Raetz pathway, LpxL-LpxM type	Pathway modules	Glycan metabolism	Lipopolysaccharide metabolism	K00677 K02535 K02536 (K03269,K09949) K00748 K00912 K02527 K02517 K02560	0.777777777777778	TRUE	K00748,K02536,K02527,K00677,K03269,K02517,K00912	321146,234363,271794,261579,271792,75646,166623,294393
1006	Hydrogenophilus_thermoluteolus_CK7	M00866	KDO2-lipid A biosynthesis, Raetz pathway, non-LpxL-LpxM type	Pathway modules	Glycan metabolism	Lipopolysaccharide metabolism	K00677 (K02535,K16363) K02536 (K03269,K09949) K00748 K00912 K02527 K02517 K09778	0.777777777777778	TRUE	K00748,K02536,K02527,K00677,K03269,K02517,K00912	321146,234363,271794,261579,271792,75646,166623,294393
1007	Hydrogenophilus_thermoluteolus_CK7	M00063	CMP-KDO biosynthesis	Pathway modules	Glycan metabolism	Lipopolysaccharide metabolism	K06041 K01627 K03270 K00979	1	TRUE	K03270,K06041,K00979,K01627	455132,455131,294395,317675
1008	Hydrogenophilus_thermoluteolus_CK7	M00064	ADP-L-glycero-D-manno-heptose biosynthesis	Pathway modules	Glycan metabolism	Lipopolysaccharide metabolism	K03271 (K03272,K21344) K03273 (K03272,K21345) K03274	0.2	FALSE	K03273	398669
1009	Hydrogenophilus_thermoluteolus_CK7	M00127	Thiamine biosynthesis, prokaryotes, AIR (+ DXP/tyrosine) => TMP/TPP	Pathway modules	Metabolism of cofactors and vitamins	Cofactor and vitamin metabolism	K03148+K03154 K03151 K03150 K03149 K03147 ((K00941 K00788),K14153,K21219) K00946	0.357142857142857	FALSE	K03154,K03149,K03151	258034,134955,134954,98502
1010	Hydrogenophilus_thermoluteolus_CK7	M00895	Thiamine biosynthesis, prokaryotes, AIR (+ DXP/glycine) => TMP/TPP	Pathway modules	Metabolism of cofactors and vitamins	Cofactor and vitamin metabolism	K03148+K03154 K03151 K03153 K03149 K10810 K03147 K00941 K00788 K00946	0.277777777777778	FALSE	K03154,K03149,K03151	258034,134955,134954,98502
1011	Hydrogenophilus_thermoluteolus_CK7	M00125	Riboflavin biosynthesis, plants and bacteria, GTP => riboflavin/FMN/FAD	Pathway modules	Metabolism of cofactors and vitamins	Cofactor and vitamin metabolism	(K01497,K14652) (K01498 K00082,K11752) (K22912,K20860,K20861,K20862,K21063,K21064) (K02858,K14652) K00794 K00793 (K20884 K22949,K11753)	0.857142857142857	TRUE	K00793,K14652,K00794,K11753,K11752	24545,24546,24547,20405,453023
1012	Hydrogenophilus_thermoluteolus_CK7	M00911	Riboflavin biosynthesis, fungi, GTP => riboflavin/FMN/FAD	Pathway modules	Metabolism of cofactors and vitamins	Cofactor and vitamin metabolism	K01497 K14654 K14655 -- K02858 K00794 K00793 K00861 K00953	0.222222222222222	FALSE	K00793,K00794	24545.2
1013	Hydrogenophilus_thermoluteolus_CK7	M00124	Pyridoxal-P biosynthesis, erythrose-4P => pyridoxal-P	Pathway modules	Metabolism of cofactors and vitamins	Cofactor and vitamin metabolism	K03472 K03473 K00831 K00097 K03474 K00275	0.5	FALSE	K00097,K03474,K00275	265598,20443,107793
1014	Hydrogenophilus_thermoluteolus_CK7	M00115	NAD biosynthesis, aspartate => quinolinate => NAD	Pathway modules	Metabolism of cofactors and vitamins	Cofactor and vitamin metabolism	(K00278,K06989) K03517 K00767 (K00969,K06210) (K01916,K01950)	1	TRUE	K01950,K01916,K00278,K00767,K00969,K03517	219768,20432,70774,287216,86816
1015	Hydrogenophilus_thermoluteolus_CK7	M00912	NAD biosynthesis, tryptophan => quinolinate => NAD	Pathway modules	Metabolism of cofactors and vitamins	Cofactor and vitamin metabolism	(K00453,K00463) (K01432,K14263,K07130) K00486 K01556 K00452 K00767 (K00969,K06210) (K01916,K01950)	0.5	FALSE	K01950,K01916,K00767,K07130,K00969	219768,70774,454703,287216
1016	Hydrogenophilus_thermoluteolus_CK7	M00119	Pantothenate biosynthesis, valine/L-aspartate => pantothenate	Pathway modules	Metabolism of cofactors and vitamins	Cofactor and vitamin metabolism	K00826 K00606 K00077 K01579 (K01918,K13799)	0.6	FALSE	K00826,K01918,K00606	258049,399133,399134
1017	Hydrogenophilus_thermoluteolus_CK7	M00913	Pantothenate biosynthesis, 2-oxoisovalerate/spermine => pantothenate	Pathway modules	Metabolism of cofactors and vitamins	Cofactor and vitamin metabolism	K00606 K00077 K13367 K00128 K01918	0.4	FALSE	K01918,K00606	399133
1018	Hydrogenophilus_thermoluteolus_CK7	M00120	Coenzyme A biosynthesis, pantothenate => CoA	Pathway modules	Metabolism of cofactors and vitamins	Cofactor and vitamin metabolism	(K00867,K03525,K01947,K09680) ((K01922,K21977) K01598,K13038) (K02318,(K00954,K02201) K00859)	0.75	TRUE	K00954,K01947,K00859,K03525	399121,101666,101669
1019	Hydrogenophilus_thermoluteolus_CK7	M00914	Coenzyme A biosynthesis, archaea, 2-oxoisovalerate => 4-phosphopantoate => CoA	Pathway modules	Metabolism of cofactors and vitamins	Cofactor and vitamin metabolism	K00606 K00077 K06982 K09722 K13038 K02201 K09735	0.142857142857143	FALSE	K00606	399134
1020	Hydrogenophilus_thermoluteolus_CK7	M00572	Pimeloyl-ACP biosynthesis, BioC-BioH pathway, malonyl-ACP => pimeloyl-ACP	Pathway modules	Metabolism of cofactors and vitamins	Cofactor and vitamin metabolism	K02169 (K00647,K09458) K00059 K02372 K00208 (K02170,K09789,K19560,K19561)	1	TRUE	K02372,K09458,K00059,K00208,K02170,K02169	271793,20431,20429,75599,75640,56748,453046,455175,455176
1021	Hydrogenophilus_thermoluteolus_CK7	M00123	Biotin biosynthesis, pimeloyl-ACP/CoA => biotin	Pathway modules	Metabolism of cofactors and vitamins	Cofactor and vitamin metabolism	K00652 ((K00833,K19563) K01935,K19562) K01012	1	TRUE	K00652,K01012,K01935,K00833	453045,453043,453048,453044
1022	Hydrogenophilus_thermoluteolus_CK7	M00573	Biotin biosynthesis, BioI pathway, long-chain-acyl-ACP => pimeloyl-ACP => biotin	Pathway modules	Metabolism of cofactors and vitamins	Cofactor and vitamin metabolism	K16593 K00652 K19563 K01935 K01012	0.6	FALSE	K00652,K01012,K01935	453045,453043,453048
1023	Hydrogenophilus_thermoluteolus_CK7	M00577	Biotin biosynthesis, BioW pathway, pimelate => pimeloyl-CoA => biotin	Pathway modules	Metabolism of cofactors and vitamins	Cofactor and vitamin metabolism	K01906 K00652 (K00833,K19563) K01935 K01012	0.8	TRUE	K00652,K01012,K01935,K00833	453045,453043,453048,453044
1024	Hydrogenophilus_thermoluteolus_CK7	M00881	Lipoic acid biosynthesis, plants and bacteria, octanoyl-ACP => dihydrolipoyl-E2/H	Pathway modules	Metabolism of cofactors and vitamins	Cofactor and vitamin metabolism	K03801 K03644	1	TRUE	K03644,K03801	134965
1025	Hydrogenophilus_thermoluteolus_CK7	M00882	Lipoic acid biosynthesis, eukaryotes, octanoyl-ACP => dihydrolipoyl-H	Pathway modules	Metabolism of cofactors and vitamins	Cofactor and vitamin metabolism	K23735 K03644	0.5	FALSE	K03644	134965
1026	Hydrogenophilus_thermoluteolus_CK7	M00883	Lipoic acid biosynthesis, animals and bacteria, octanoyl-ACP => dihydrolipoyl-H => dihydrolipoyl-E2	Pathway modules	Metabolism of cofactors and vitamins	Cofactor and vitamin metabolism	(K23735,K23734) K03644 (K10105,K16869)	0.333333333333333	FALSE	K03644	134965
1027	Hydrogenophilus_thermoluteolus_CK7	M00884	Lipoic acid biosynthesis, octanoyl-CoA => dihydrolipoyl-E2	Pathway modules	Metabolism of cofactors and vitamins	Cofactor and vitamin metabolism	K23750 K03644	0.5	FALSE	K03644	134965
1028	Hydrogenophilus_thermoluteolus_CK7	M00126	Tetrahydrofolate biosynthesis, GTP => THF	Pathway modules	Metabolism of cofactors and vitamins	Cofactor and vitamin metabolism	(K01495,K09007,K22391) (K01077,K01113,(K08310,K19965)) ((K13939,(K13940,K01633 K00950) K00796),(K01633 K13941)) (K11754,K20457) (K00287,K13998)	0.714285714285714	FALSE	K09007,K00796,K11754,K00950,K00287	20398,75624,75651,399135,438061
1029	Hydrogenophilus_thermoluteolus_CK7	M00840	Tetrahydrofolate biosynthesis, mediated by ribA and trpF, GTP => THF	Pathway modules	Metabolism of cofactors and vitamins	Cofactor and vitamin metabolism	K14652 K22100 -- K01633 K13941 K22099 K00287	0.285714285714286	FALSE	K14652,K00287	24546.4
1030	Hydrogenophilus_thermoluteolus_CK7	M00841	Tetrahydrofolate biosynthesis, mediated by PTPS, GTP => THF	Pathway modules	Metabolism of cofactors and vitamins	Cofactor and vitamin metabolism	K01495 K22101 K13941 K11754 K13998	0.2	FALSE	K11754	75651
1031	Hydrogenophilus_thermoluteolus_CK7	M00842	Tetrahydrobiopterin biosynthesis, GTP => BH4	Pathway modules	Metabolism of cofactors and vitamins	Cofactor and vitamin metabolism	K01495 K01737 K00072	0.333333333333333	FALSE	K01737	359375
1032	Hydrogenophilus_thermoluteolus_CK7	M00843	L-threo-Tetrahydrobiopterin biosynthesis, GTP => L-threo-BH4	Pathway modules	Metabolism of cofactors and vitamins	Cofactor and vitamin metabolism	K01495 K01737 K17745	0.333333333333333	FALSE	K01737	359375
1033	Hydrogenophilus_thermoluteolus_CK7	M00880	Molybdenum cofactor biosynthesis, GTP => molybdenum cofactor	Pathway modules	Metabolism of cofactors and vitamins	Cofactor and vitamin metabolism	((K03639 K03637),K20967) (K03635,K21142) (((K03831,K03638) K03750),K15376)	1	TRUE	K03639,K03637,K03831,K03750,K03635	238825,258039,398651,405931,101624,101626
1034	Hydrogenophilus_thermoluteolus_CK7	M00140	C1-unit interconversion, prokaryotes	Pathway modules	Metabolism of cofactors and vitamins	Cofactor and vitamin metabolism	K00600 (K01491,(K00300 K01500)) K01938	0.666666666666667	FALSE	K01491,K00600	271811
1035	Hydrogenophilus_thermoluteolus_CK7	M00141	C1-unit interconversion, eukaryotes	Pathway modules	Metabolism of cofactors and vitamins	Cofactor and vitamin metabolism	K00600 (K00288,(K13403 K13402))	0.5	FALSE	K00600	453021
1036	Hydrogenophilus_thermoluteolus_CK7	M00846	Siroheme biosynthesis, glutamyl-tRNA => siroheme	Pathway modules	Metabolism of cofactors and vitamins	Cofactor and vitamin metabolism	K02492 K01845 K01698 K01749 (K01719,K13542,K13543) (K02302,(K00589,K02303,K02496,K13542,K13543)+K02304-K03794)	0.75	TRUE	K02303,K02496,K01749,K01698,K01719,K02492	438079,287290,287288,284040,287289,101657
1037	Hydrogenophilus_thermoluteolus_CK7	M00868	Heme biosynthesis, animals and fungi, glycine => heme	Pathway modules	Metabolism of cofactors and vitamins	Cofactor and vitamin metabolism	K00643 K01698 K01749 K01719 K01599 K00228 K00231 K01772	0.625	FALSE	K00228,K01772,K01749,K01698,K01719	335778,75637,287288,284040,287289
1038	Hydrogenophilus_thermoluteolus_CK7	M00121	Heme biosynthesis, plants and bacteria, glutamate => heme	Pathway modules	Metabolism of cofactors and vitamins	Cofactor and vitamin metabolism	K01885 K02492 K01845 K01698 K01749 (K01719,K13542,K13543) K01599 (K00228,K02495) (K00230,K00231,K08973) K01772	0.8	TRUE	K00228,K02495,K01885,K01772,K08973,K01749,K01698,K01719,K02492	335778,219771,271807,75637,130008,287288,284040,287289,101657
1039	Hydrogenophilus_thermoluteolus_CK7	M00926	Heme biosynthesis, bacteria, glutamyl-tRNA => coproporphyrin III => heme	Pathway modules	Metabolism of cofactors and vitamins	Cofactor and vitamin metabolism	K02492 K01845 K01698 K01749 (K01719,K13542) K01599 K00231 K01772 K00435	0.555555555555556	FALSE	K01772,K01749,K01698,K01719,K02492	75637,287288,284040,287289,101657
1040	Hydrogenophilus_thermoluteolus_CK7	M00847	Heme biosynthesis, archaea, siroheme => heme	Pathway modules	Metabolism of cofactors and vitamins	Cofactor and vitamin metabolism	K22225 K22226 K22227	0.666666666666667	FALSE	K22225,K22226	438085,438084,438086
1041	Hydrogenophilus_thermoluteolus_CK7	M00924	Cobalamin biosynthesis, anaerobic, uroporphyrinogen III => sirohydrochlorin => cobyrinate a,c-diamide	Pathway modules	Metabolism of cofactors and vitamins	Cofactor and vitamin metabolism	(K02302,(K02303,K13542) K02304) (K02190,K03795,K22011) K03394 (K05934,K13541,K21479) K05936 (K02189,K13541) K02188 K05895 (K02191 K03399,K00595) K06042 K02224	0.75	TRUE	K05936,K05934,K06042,K00595,K02188,K02189,K03795,K03394,K02303,K13541	137351,127162,127157,127159,127158,127161,127156,127160,464119,453024,438079,171098,171102,171101,171099,171103,171100
1042	Hydrogenophilus_thermoluteolus_CK7	M00925	Cobalamin biosynthesis, aerobic, uroporphyrinogen III => precorrin 2 => cobyrinate a,c-diamide	Pathway modules	Metabolism of cofactors and vitamins	Cofactor and vitamin metabolism	(K02303,K13542) (K03394,K13540) K02229 (K05934,K13540,K13541) K05936 K02228 K05895 K00595 K06042 K02224 K02230+K09882+K09883	0.575757575757576	FALSE	K05936,K05934,K06042,K00595,K03394,K02303,K02230,K13541	137351,127162,127157,127159,127160,464119,438079,171098,171116,171102,171101,171099,171100
1043	Hydrogenophilus_thermoluteolus_CK7	M00122	Cobalamin biosynthesis, cobyrinate a,c-diamide => cobalamin	Pathway modules	Metabolism of cofactors and vitamins	Cofactor and vitamin metabolism	(K00798,K19221) K02232 (K02225,K02227) K02231 K00768 (K02226,K22316) K02233	0.857142857142857	TRUE	K02227,K02231,K02226,K02233,K00768,K00798	261052,61801,61804,61803,61802,398649,171108,301977,301980,301979,301978
1044	Hydrogenophilus_thermoluteolus_CK7	M00117	Ubiquinone biosynthesis, prokaryotes, chorismate (+ polyprenyl-PP) => ubiquinol	Pathway modules	Metabolism of cofactors and vitamins	Cofactor and vitamin metabolism	(K03181,K18240) K03179 (K03182+K03186) K18800 K00568 K03185 K03183 K03184 K00568	0.444444444444444	FALSE	K03183,K03182,K03186,K03179,K03181	349679,334372,134962,438118,438117
1045	Hydrogenophilus_thermoluteolus_CK7	M00116	Menaquinone biosynthesis, chorismate (+ polyprenyl-PP) => menaquinol	Pathway modules	Metabolism of cofactors and vitamins	Cofactor and vitamin metabolism	K02552 K02551 K08680 K02549 K01911 K01661 K19222 K02548 K03183	0.111111111111111	FALSE	K03183	349679
1046	Hydrogenophilus_thermoluteolus_CK7	M00095	C5 isoprenoid biosynthesis, mevalonate pathway	Pathway modules	Biosynthesis of terpenoids and polyketides	Terpenoid backbone biosynthesis	K00626 K01641 K00021 K00869 (K00938,K13273) K01597 K01823	0.142857142857143	FALSE	K00626	336133,336110,438107,438102,287263
1047	Hydrogenophilus_thermoluteolus_CK7	M00849	C5 isoprenoid biosynthesis, mevalonate pathway, archaea	Pathway modules	Biosynthesis of terpenoids and polyketides	Terpenoid backbone biosynthesis	K00626 K01641 (K00021,K00054) ((K00869 K17942),(K18689 K18690 K22813)) K06981 K01823	0.142857142857143	FALSE	K00626	336133,336110,438107,438102,287263
1048	Hydrogenophilus_thermoluteolus_CK7	M00096	C5 isoprenoid biosynthesis, non-mevalonate pathway	Pathway modules	Biosynthesis of terpenoids and polyketides	Terpenoid backbone biosynthesis	K01662 K00099 (K00991,K12506) K00919 (K01770,K12506) K03526 K03527 K01823	0.875	TRUE	K00099,K01662,K03527,K01770,K00991,K03526,K00919	271798,20399,20401,75567,75568,398748,129985
1049	Hydrogenophilus_thermoluteolus_CK7	M00364	C10-C20 isoprenoid biosynthesis, bacteria	Pathway modules	Biosynthesis of terpenoids and polyketides	Terpenoid backbone biosynthesis	K01823 (K00795,K13789,K13787)	0.5	FALSE	K00795	20400
1050	Hydrogenophilus_thermoluteolus_CK7	M00778	Type II polyketide backbone biosynthesis, acyl-CoA + malonyl-CoA => polyketide	Pathway modules	Biosynthesis of terpenoids and polyketides	Type II polyketide biosynthesis	K05551+K05552+K05553 -K12420 ((K05554,K14249,K15884,K15885) (K05555,K14250),K15886)	0.333333333333333	FALSE	K05555	336131
1051	Hydrogenophilus_thermoluteolus_CK7	M00793	dTDP-L-rhamnose biosynthesis	Pathway modules	Biosynthesis of terpenoids and polyketides	Polyketide sugar unit biosynthesis	K00973 K01710 (K01790 K00067,K23987)	0.75	TRUE	K01710,K00973,K01790	156621,156623,156624
1052	Hydrogenophilus_thermoluteolus_CK7	M00848	Aurachin biosynthesis, anthranilate => aurachin A	Pathway modules	Biosynthesis of other secondary metabolites	Biosynthesis of other antibiotics	K09460 K02078+K14245+K14246+K22798 K22799 K22800 K21272 K21271 K22801 K22802	0.03125	FALSE	K02078	332204
1053	Hydrogenophilus_thermoluteolus_CK7	M00878	Phenylacetate degradation, phenylaxetate => acetyl-CoA/succinyl-CoA	Pathway modules	Xenobiotics biodegradation	Aromatics degradation	K01912 K02609+K02610+K02611+K02612+K02613 K15866 K02618 K02615 K01692 K00074	0.714285714285714	FALSE	K02609,K01692,K02612,K02613,K02611,K02610,K01912,K00074,K15866	336116,334369,336120,336113,336112,336114,336115,336117,336119,258078,455135,438109,287230
1054	Hydrogenophilus_thermoluteolus_CK7	M00545	Trans-cinnamate degradation, trans-cinnamate => acetyl-CoA	Pathway modules	Xenobiotics biodegradation	Aromatics degradation	(((K05708+K05709+K05710+K00529) K05711),K05712) K05713 K05714 K02554 K01666 K04073	0.166666666666667	FALSE	K05712,K05710	336131
1055	Hydrogenophilus_thermoluteolus_CK7	M00575	Pertussis pathogenicity signature, T1SS	Signature modules	Gene set	Pathogenicity	K22944 K11004 K07389 K11003 K12340	0.2	FALSE	K12340	261580
1056	Hydrogenophilus_thermoluteolus_CK7	M00744	Cationic antimicrobial peptide (CAMP) resistance, protease PgtE	Signature modules	Gene set	Drug resistance	K07637 K07660 K08477	0.333333333333333	FALSE	K07637	175694
1057	Hydrogenophilus_thermoluteolus_CK7	M00718	Multidrug resistance, efflux pump MexAB-OprM	Signature modules	Gene set	Drug resistance	K18131 K03585+K18138+K18139	0.166666666666667	FALSE	K03585	344084,53565,64286
1058	Hydrogenophilus_thermoluteolus_CK7	M00696	Multidrug resistance, efflux pump AcrEF-TolC	Signature modules	Gene set	Drug resistance	K18140 K18141+K18142+K12340	0.166666666666667	FALSE	K12340	261580
1059	Hydrogenophilus_thermoluteolus_CK7	M00697	Multidrug resistance, efflux pump MdtEF-TolC	Signature modules	Gene set	Drug resistance	K07690 K18898+K18899+K12340	0.166666666666667	FALSE	K12340	261580
1060	Hydrogenophilus_thermoluteolus_CK7	M00611	Oxygenic photosynthesis in plants and cyanobacteria	Signature modules	Module set	Metabolic capacity	(M00161,M00163) M00165	0.5	FALSE	K00134,K01601,K01602,K03841,K00615,K00855,K01624,K00927,K01807	271834,271822,271823,271831,271833,271832,271827,271835,20388,316894,86911
1061	Hydrogenophilus_thermoluteolus_CK7	M00612	Anoxygenic photosynthesis in purple bacteria	Signature modules	Module set	Metabolic capacity	M00597 M00165	0.5	FALSE	K00134,K01601,K01602,K03841,K00615,K00855,K01624,K00927,K01807	271834,271822,271823,271831,271833,271832,271827,271835,20388,316894,86911
1062	Hydrogenophilus_thermoluteolus_CK7	M00613	Anoxygenic photosynthesis in green nonsulfur bacteria	Signature modules	Module set	Metabolic capacity	M00597 M00376	0.144230769230769	FALSE	K08691,K01963,K01676,K11942,K01847,K01961,K01966,K01965,K00242,K00240,K00241,K00239,K01962	357158,49984,75652,399131,287219,287237,287240,287269,287239,101637,101635,101638,101636,101650
1063	Hydrogenophilus_thermoluteolus_CK7	M00614	Anoxygenic photosynthesis in green sulfur bacteria	Signature modules	Module set	Metabolic capacity	M00598 M00173	0.363636363636364	FALSE	K01681,K01007,K01676,K01902,K01903,K01682,K01595,K00242,K00240,K00241,K00024,K00031,K00239	344093,258121,399131,398662,398663,130031,287286,101637,101635,101638,101640,86877,101636
1064	Hydrogenophilus_thermoluteolus_CK7	M00617	Methanogen	Signature modules	Module set	Metabolic capacity	M00567,M00357,M00356,M00563	0.333333333333333	FALSE	K01895,K00625,K00925	399132,284031,284030
1065	Hydrogenophilus_thermoluteolus_CK7	M00618	Acetogen	Signature modules	Module set	Metabolic capacity	M00377 M00579	0.571428571428571	FALSE	K01491,K00625,K00925	271811,284031,284030
1066	Thiobacillus_sp_GURE1	M00001	Glycolysis (Embden-Meyerhof pathway), glucose => pyruvate	Pathway modules	Carbohydrate metabolism	Central carbohydrate metabolism	(K00844,K12407,K00845,K00886,K08074,K00918) (K01810,K06859,K13810,K15916) (K00850,K16370,K21071,K00918) (K01623,K01624,K11645,K16305,K16306) K01803 ((K00134,K00150) K00927,K11389) (K01834,K15633,K15634,K15635) K01689 (K00873,K12406)	0.9	TRUE	K00134,K00873,K01624,K00927,K01834,K01689,K15634,K01803,K15633,K01810,K21071	263019,263021,263022,263020,73478,73455,73477,66300,147057,132753,194786,281231
1067	Thiobacillus_sp_GURE1	M00002	Glycolysis, core module involving three-carbon compounds	Pathway modules	Carbohydrate metabolism	Central carbohydrate metabolism	K01803 ((K00134,K00150) K00927,K11389) (K01834,K15633,K15634,K15635) K01689 (K00873,K12406)	1	TRUE	K00134,K00873,K00927,K01834,K01689,K15634,K01803,K15633	263019,263021,263020,73478,73455,73477,66300,147057
1068	Thiobacillus_sp_GURE1	M00003	Gluconeogenesis, oxaloacetate => fructose-6P	Pathway modules	Carbohydrate metabolism	Central carbohydrate metabolism	(K01596,K01610) K01689 (K01834,K15633,K15634,K15635) K00927 (K00134,K00150) K01803 ((K01623,K01624,K11645) (K03841,K02446,K11532,K01086,K04041),K01622)	0.875	TRUE	K00134,K01624,K00927,K01834,K01689,K15634,K01803,K03841,K15633	263019,263022,263020,73478,73455,73477,66300,429290,147057
1069	Thiobacillus_sp_GURE1	M00307	Pyruvate oxidation, pyruvate => acetyl-CoA	Pathway modules	Carbohydrate metabolism	Central carbohydrate metabolism	((K00163,K00161+K00162)+K00627+K00382-K13997),K00169+K00170+K00171+(K00172,K00189),K03737	1	TRUE	K03737,K00382,K00161	267446,73484,73486
1070	Thiobacillus_sp_GURE1	M00009	Citrate cycle (TCA cycle, Krebs cycle)	Pathway modules	Carbohydrate metabolism	Central carbohydrate metabolism	(K01647,K05942) (K01681,K01682) (K00031,K00030) (K00164+K00658+K00382,K00174+K00175-K00177-K00176) (K01902+K01903,K01899+K01900,K18118) (K00234+K00235+K00236+K00237,K00239+K00240+K00241-(K00242,K18859,K18860),K00244+K00245+K00246-K00247) (K01676,K01679,K01677+K01678) (K00026,K00025,K00024,K00116)	0.666666666666667	FALSE	K00031,K00382,K00242,K00240,K01902,K01903,K01647,K00164,K00239,K01681	238325,73484,438737,438735,465189,465188,438733,438732,438736,194830
1071	Thiobacillus_sp_GURE1	M00010	Citrate cycle, first carbon oxidation, oxaloacetate => 2-oxoglutarate	Pathway modules	Carbohydrate metabolism	Central carbohydrate metabolism	(K01647,K05942) (K01681,K01682) (K00031,K00030)	1	TRUE	K00031,K01647,K01681	238325,438733,194830
1072	Thiobacillus_sp_GURE1	M00011	Citrate cycle, second carbon oxidation, 2-oxoglutarate => oxaloacetate	Pathway modules	Carbohydrate metabolism	Central carbohydrate metabolism	(K00164+K00658+K00382,K00174+K00175-K00177-K00176) (K01902+K01903,K01899+K01900,K18118) (K00234+K00235+K00236+K00237,K00239+K00240+K00241-(K00242,K18859,K18860),K00244+K00245+K00246-K00247) (K01676,K01679,K01677+K01678) (K00026,K00025,K00024,K00116)	0.466666666666667	FALSE	K00382,K00242,K00240,K01902,K01903,K00164,K00239	73484,438737,438735,465189,465188,438732,438736
1073	Thiobacillus_sp_GURE1	M00004	Pentose phosphate pathway (Pentose phosphate cycle)	Pathway modules	Carbohydrate metabolism	Central carbohydrate metabolism	(K13937,((K00036,K19243) (K01057,K07404))) K00033 K01783 (K01807,K01808) K00615 K00616 (K01810,K06859,K13810,K15916)	1	TRUE	K00615,K00616,K00036,K00033,K01057,K01810,K01807,K01783	263018,73493,132812,132813,132811,132753,453767,194686,194786,308945
1074	Thiobacillus_sp_GURE1	M00006	Pentose phosphate pathway, oxidative phase, glucose 6P => ribulose 5P	Pathway modules	Carbohydrate metabolism	Central carbohydrate metabolism	(K13937,((K00036,K19243) (K01057,K07404))) K00033	1	TRUE	K00036,K00033,K01057	132812,132813,132811,194686
1075	Thiobacillus_sp_GURE1	M00007	Pentose phosphate pathway, non-oxidative phase, fructose 6P => ribose 5P	Pathway modules	Carbohydrate metabolism	Central carbohydrate metabolism	K00615 (K00616,K13810) K01783 (K01807,K01808)	1	TRUE	K00615,K00616,K01807,K01783	263018,73493,453767,308945
1076	Thiobacillus_sp_GURE1	M00580	Pentose phosphate pathway, archaea, fructose 6P => ribose 5P	Pathway modules	Carbohydrate metabolism	Central carbohydrate metabolism	(K08094 (K08093,K13812),K13831) K01807	0.5	FALSE	K01807	453767
1077	Thiobacillus_sp_GURE1	M00005	PRPP biosynthesis, ribose 5P => PRPP	Pathway modules	Carbohydrate metabolism	Central carbohydrate metabolism	K00948	1	TRUE	K00948	48755
1078	Thiobacillus_sp_GURE1	M00008	Entner-Doudoroff pathway, glucose-6P => glyceraldehyde-3P + pyruvate	Pathway modules	Carbohydrate metabolism	Central carbohydrate metabolism	K00036 (K01057,K07404) K01690 K01625	0.5	FALSE	K00036,K01057	132812,132811,194686
1079	Thiobacillus_sp_GURE1	M00308	Semi-phosphorylative Entner-Doudoroff pathway, gluconate => glycerate-3P	Pathway modules	Carbohydrate metabolism	Central carbohydrate metabolism	K05308 K00874 K01625 (K00134 K00927,K00131,K18978)	0.4	FALSE	K00134,K00927	263019
1080	Thiobacillus_sp_GURE1	M00014	Glucuronate pathway (uronate pathway)	Pathway modules	Carbohydrate metabolism	Other carbohydrate metabolism	K00012 ((K12447 K16190),(K00699 (K01195,K14756))) K00002 K13247 -- K03331 (K05351,K00008) K00854	0.111111111111111	FALSE	K00012	194797
1081	Thiobacillus_sp_GURE1	M00632	Galactose degradation, Leloir pathway, galactose => alpha-D-glucose-1P	Pathway modules	Carbohydrate metabolism	Other carbohydrate metabolism	K01785 K00849 K00965 K01784	0.25	FALSE	K01784	330656
1082	Thiobacillus_sp_GURE1	M00552	D-galactonate degradation, De Ley-Doudoroff pathway, D-galactonate => glycerate-3P	Pathway modules	Carbohydrate metabolism	Other carbohydrate metabolism	K01684 K00883 K01631 K00134 K00927	0.4	FALSE	K00134,K00927	263019
1083	Thiobacillus_sp_GURE1	M00129	Ascorbate biosynthesis, animals, glucose-1P => ascorbate	Pathway modules	Carbohydrate metabolism	Other carbohydrate metabolism	K00963 K00012 K00699 K01195 K00002 K01053 K00103	0.285714285714286	FALSE	K00963,K00012	73459.2
1084	Thiobacillus_sp_GURE1	M00854	Glycogen biosynthesis, glucose-1P => glycogen/starch	Pathway modules	Carbohydrate metabolism	Other carbohydrate metabolism	(K00963 (K00693+K00750,K16150,K16153,K13679,K20812)),(K00975 (K00703,K13679,K20812)) (K00700,K16149)	1	TRUE	K00963,K00975,K00700,K00703	73459,132751,132748,132747
1085	Thiobacillus_sp_GURE1	M00855	Glycogen degradation, glycogen => glucose-6P	Pathway modules	Carbohydrate metabolism	Other carbohydrate metabolism	(K00688,K16153) (K01196,((K00705,K22451) (K02438,K01200))) (K15779,K01835,K15778)	0.75	TRUE	K00688,K00705,K15778	2708,132749,132746,188556
1086	Thiobacillus_sp_GURE1	M00565	Trehalose biosynthesis, D-glucose 1P => trehalose	Pathway modules	Carbohydrate metabolism	Other carbohydrate metabolism	K00975 K00703 (K00700,K16149) K01214 K06044 K01236	0.5	FALSE	K00975,K00700,K00703	132751,132748,132747
1087	Thiobacillus_sp_GURE1	M00549	Nucleotide sugar biosynthesis, glucose => UDP-glucose	Pathway modules	Carbohydrate metabolism	Other carbohydrate metabolism	(K00844,K00845,K12407,K00886) (K01835,K15779,K15778) (K00963,K12447)	0.666666666666667	FALSE	K00963,K15778	73459.2
1088	Thiobacillus_sp_GURE1	M00892	UDP-N-acetyl-D-glucosamine biosynthesis, eukaryotes, glucose => UDP-GlcNAc	Pathway modules	Carbohydrate metabolism	Other carbohydrate metabolism	(K00844,K12407,K00845) K01810 K00820 K00621 K01836 K00972	0.333333333333333	FALSE	K00820,K01810	67445,132753,194786
1089	Thiobacillus_sp_GURE1	M00909	UDP-N-acetyl-D-glucosamine biosynthesis, prokaryotes, glucose => UDP-GlcNAc	Pathway modules	Carbohydrate metabolism	Other carbohydrate metabolism	K00845 (K01810,K13810,K15916) K00820 K03431 K04042	0.8	TRUE	K04042,K00820,K03431,K01810	67444,67445,66295,132753,194786
1090	Thiobacillus_sp_GURE1	M00012	Glyoxylate cycle	Pathway modules	Carbohydrate metabolism	Other carbohydrate metabolism	K01647 (K01681,K01682) K01637 (K01638,K19282) (K00026,K00025,K00024)	0.4	FALSE	K01647,K01681	438733
1091	Thiobacillus_sp_GURE1	M00740	Methylaspartate cycle	Pathway modules	Carbohydrate metabolism	Other carbohydrate metabolism	K01647 K01681 K00031 K00261 K19268+K01846 K04835 K19280 K14449 K19281 K19282 K00024	0.272727272727273	FALSE	K00031,K01647,K01681	238325,438733,194830
1092	Thiobacillus_sp_GURE1	M00532	Photorespiration	Pathway modules	Carbohydrate metabolism	Other carbohydrate metabolism	(K01601-K01602) K19269 K11517 K03781 K14272 K00600 K00830 (K15893,K15919) K15918 K00281+K00605+K00382+K02437	0.375	FALSE	K02437,K00605,K00382,K01602,K01601,K00830,K00600	263040,263041,73484,429239,149209,446585,188577
1093	Thiobacillus_sp_GURE1	M00131	Inositol phosphate metabolism, Ins(1,3,4,5)P4 => Ins(1,3,4)P3 => myo-inositol	Pathway modules	Carbohydrate metabolism	Other carbohydrate metabolism	K01106 K01107 K01109 K01092	0.25	FALSE	K01092	263017
1094	Thiobacillus_sp_GURE1	M00165	Reductive pentose phosphate cycle (Calvin cycle)	Pathway modules	Energy metabolism	Carbon fixation	K00855 (K01601-K01602) K00927 (K05298,K00150,K00134) (K01623,K01624) (K03841,K02446,K11532,K01086) K00615 (K01623,K01624) (K01100,K11532,K01086) K00615 (K01807,K01808)	0.909090909090909	TRUE	K00134,K00615,K01624,K00927,K01602,K03841,K01601,K01807,K00855	263019,263018,263022,263020,429239,429290,149209,453767,392354
1095	Thiobacillus_sp_GURE1	M00166	Reductive pentose phosphate cycle, ribulose-5P => glyceraldehyde-3P	Pathway modules	Energy metabolism	Carbon fixation	K00855 (K01601-K01602) K00927 (K05298,K00150,K00134)	1	TRUE	K00134,K00927,K01602,K01601,K00855	263019,263020,429239,149209,392354
1096	Thiobacillus_sp_GURE1	M00167	Reductive pentose phosphate cycle, glyceraldehyde-3P => ribulose-5P	Pathway modules	Energy metabolism	Carbon fixation	(K01623,K01624) (K03841,K02446,K11532,K01086) K00615 (K01623,K01624) (K01100,K11532,K01086) K00615 (K01807,K01808)	0.857142857142857	TRUE	K00615,K01624,K03841,K01807	263018,263022,429290,453767
1097	Thiobacillus_sp_GURE1	M00168	CAM (Crassulacean acid metabolism), dark	Pathway modules	Energy metabolism	Carbon fixation	K01595 (K00025,K00026,K00024)	0.5	FALSE	K01595	73466
1098	Thiobacillus_sp_GURE1	M00169	CAM (Crassulacean acid metabolism), light	Pathway modules	Energy metabolism	Carbon fixation	K00029 K01006	0.5	FALSE	K00029	438741
1099	Thiobacillus_sp_GURE1	M00172	C4-dicarboxylic acid cycle, NADP - malic enzyme type	Pathway modules	Energy metabolism	Carbon fixation	K01595 K00051 K00029 K01006	0.5	FALSE	K01595,K00029	73466.4
1100	Thiobacillus_sp_GURE1	M00171	C4-dicarboxylic acid cycle, NAD - malic enzyme type	Pathway modules	Energy metabolism	Carbon fixation	K01595 K14454 K14455 (K00025,K00026) K00028 (K00814,K14272) K01006	0.142857142857143	FALSE	K01595	73466
1101	Thiobacillus_sp_GURE1	M00170	C4-dicarboxylic acid cycle, phosphoenolpyruvate carboxykinase type	Pathway modules	Energy metabolism	Carbon fixation	K01595 K14454 K14455 K01610	0.25	FALSE	K01595	73466
1102	Thiobacillus_sp_GURE1	M00173	Reductive citrate cycle (Arnon-Buchanan cycle)	Pathway modules	Energy metabolism	Carbon fixation	(K00169+K00170+K00171+K00172,K03737) ((K01007,K01006) K01595,K01959+K01960,K01958) K00024 (K01676,K01679,K01677+K01678) (K00239+K00240-K00241-K00242,K00244+K00245-K00246-K00247,K18556+K18557+K18558+K18559+K18560) (K01902+K01903) (K00174+K00175-K00177-K00176) K00031 (K01681,K01682) (K15230+K15231,K15232+K15233 K15234)	0.636363636363636	FALSE	K00031,K03737,K01007,K01960,K01595,K01959,K00242,K00240,K01902,K01903,K00239,K01681	238325,267446,73452,65981,73466,65982,438737,438735,465189,465188,438736,194830
1103	Thiobacillus_sp_GURE1	M00376	3-Hydroxypropionate bi-cycle	Pathway modules	Energy metabolism	Carbon fixation	(K02160+K01961+K01962+K01963) K14468 K14469 K15052 K05606 (K01847,K01848+K01849) (K14471+K14472) (K00239+K00240+K00241) K01679 K08691 K14449 K14470 K09709	0.128205128205128	FALSE	K02160,K01961,K01962,K00240,K00239,K01963	263045,263044,65982,73418,438735,438736,314264
1104	Thiobacillus_sp_GURE1	M00374	Dicarboxylate-hydroxybutyrate cycle	Pathway modules	Energy metabolism	Carbon fixation	(K00169+K00170+K00171+K00172) K01007 K01595 K00024 (K01677+K01678) (K00239+K00240-K00241-K18860) (K01902+K01903) (K15038,K15017) K14465 (K14467,K18861) K14534 K15016 K00626	0.307692307692308	FALSE	K01007,K01595,K00240,K01902,K01903,K00239	73452,73466,438735,465189,465188,438736
1105	Thiobacillus_sp_GURE1	M00377	Reductive acetyl-CoA pathway (Wood-Ljungdahl pathway)	Pathway modules	Energy metabolism	Carbon fixation	K00198 K05299-K15022 K01938 K01491 K00297 K15023 K14138+K00197+K00194	0.285714285714286	FALSE	K00297,K01491	446587
1106	Thiobacillus_sp_GURE1	M00579	Phosphate acetyltransferase-acetate kinase pathway, acetyl-CoA => acetate	Pathway modules	Energy metabolism	Carbon fixation	(K00625,K13788,K15024) K00925	0.5	FALSE	K00925	288926
1107	Thiobacillus_sp_GURE1	M00620	Incomplete reductive citrate cycle, acetyl-CoA => oxoglutarate	Pathway modules	Energy metabolism	Carbon fixation	(K00169+K00170+K00171+K00172) (K01959+K01960) K00024 (K01677+K01678) (K18209+K18210) (K01902+K01903) (K00174+K00175+K00176+K00177)	0.285714285714286	FALSE	K01960,K01959,K01902,K01903	65981,65982,465189,465188
1108	Thiobacillus_sp_GURE1	M00357	Methanogenesis, acetate => methane	Pathway modules	Energy metabolism	Methane metabolism	((K00925 K00625),K01895) (K00193+K00197+K00194) (K00577+K00578+K00579+K00580+K00581-K00582-K00583+K00584) (K00399+K00401+K00402) (K22480+K22481+K22482,K03388+K03389+K03390,K08264+K08265,K03388+K03389+K03390+K14127+(K14126+K14128,K22516+K00125))	0.2	FALSE	K01895,K00925	265357
1109	Thiobacillus_sp_GURE1	M00346	Formaldehyde assimilation, serine pathway	Pathway modules	Energy metabolism	Methane metabolism	K00600 K00830 K00018 K11529 K01689 K01595 K00024 K08692+K14067 K08691	0.555555555555556	FALSE	K01689,K01595,K00830,K00600,K11529	73455,73466,446585,188577,303398
1110	Thiobacillus_sp_GURE1	M00345	Formaldehyde assimilation, ribulose monophosphate pathway	Pathway modules	Energy metabolism	Methane metabolism	(((K08093,K13812) K08094),K13831) (K00850,K16370) K01624	0.333333333333333	FALSE	K01624	263022
1111	Thiobacillus_sp_GURE1	M00344	Formaldehyde assimilation, xylulose monophosphate pathway	Pathway modules	Energy metabolism	Methane metabolism	K17100 K00863 K01624 K03841	0.5	FALSE	K01624,K03841	263022
1112	Thiobacillus_sp_GURE1	M00530	Dissimilatory nitrate reduction, nitrate => ammonia	Pathway modules	Energy metabolism	Nitrogen metabolism	(K00370+K00371+K00374,K02567+K02568) (K00362+K00363,K03385+K15876)	1	TRUE	K00374,K00362,K00363,K00370,K00371,K02568,K02567	458876,453829,453830,458873,458874,361554,361557
1113	Thiobacillus_sp_GURE1	M00529	Denitrification, nitrate => nitrogen	Pathway modules	Energy metabolism	Nitrogen metabolism	(K00370+K00371+K00374,K02567+K02568) (K00368,K15864) (K04561+K02305) K00376	0.75	TRUE	K00374,K00370,K00371,K04561,K02305,K15864,K02568,K02567	458876,458873,458874,458887,458886,458888,361554,361557
1114	Thiobacillus_sp_GURE1	M00804	Complete nitrification, comammox, ammonia => nitrite => nitrate	Pathway modules	Energy metabolism	Nitrogen metabolism	K10944+K10945+K10946 K10535 K00370+K00371	0.333333333333333	FALSE	K00370,K00371	458873
1115	Thiobacillus_sp_GURE1	M00176	Assimilatory sulfate reduction, sulfate => H2S	Pathway modules	Energy metabolism	Sulfur metabolism	(K13811,K00958+K00860,K00955+K00957,K00956+K00957+K00860) K00390 (K00380+K00381,K00392)	0.166666666666667	FALSE	K00958	194851
1116	Thiobacillus_sp_GURE1	M00596	Dissimilatory sulfate reduction, sulfate => H2S	Pathway modules	Energy metabolism	Sulfur metabolism	K00958 (K00394+K00395) (K11180+K11181)	1	TRUE	K11180,K11181,K00394,K00395,K00958	267462,267461,458858,458857,458854,194853,194852,194851,115769
1117	Thiobacillus_sp_GURE1	M00595	Thiosulfate oxidation by SOX complex, thiosulfate => sulfate	Pathway modules	Energy metabolism	Sulfur metabolism	K17222+K17223+K17224-K17225-K22622+K17226+K17227	1	TRUE	K17223,K17222,K17226,K17227,K17224	329709,262952,2698,2697,2700,2699,453804,366801,111405
1118	Thiobacillus_sp_GURE1	M00144	NADH:quinone oxidoreductase, prokaryotes	Pathway modules	Energy metabolism	ATP synthesis	K00330+(K00331+K00332+K00333,K00331+K13378,K13380)+K00334+K00335+K00336+K00337+K00338+K00339+K00340+(K00341+K00342)+K00343	0.928571428571429	TRUE	K00337,K00336,K00334,K00335,K00340,K00341,K00343,K00342,K00338,K00339,K00331,K00330,K00332	438770,438771,438773,438772,438767,438766,438764,438765,438769,438768,281237,281236,281238
1119	Thiobacillus_sp_GURE1	M00149	Succinate dehydrogenase, prokaryotes	Pathway modules	Energy metabolism	ATP synthesis	K00241+(K00242,K18859,K18860)+K00239+K00240	0.75	TRUE	K00242,K00240,K00239	438737,438735,438736
1120	Thiobacillus_sp_GURE1	M00151	Cytochrome bc1 complex respiratory unit	Pathway modules	Energy metabolism	ATP synthesis	((K00412+K00413,K00410)+K00411),K03886+K03887+K03888,K03890+K03891+K03889	1	TRUE	K00413,K00412,K00411	314359,314358,314357
1121	Thiobacillus_sp_GURE1	M00152	Cytochrome bc1 complex	Pathway modules	Energy metabolism	ATP synthesis	K00411+K00412+K00413+K00414+K00415+K00416+K00417+K00418+K00419+K00420	0.3	FALSE	K00413,K00412,K00411	314359,314358,314357
1122	Thiobacillus_sp_GURE1	M00154	Cytochrome c oxidase	Pathway modules	Energy metabolism	ATP synthesis	(K02257+K02262+K02256+K02261+K02263+K02264+K02265+K02266+K02267+K02268+K02270-K02271+K02272-K02273+K02258+K02259+K02260)	0.2	FALSE	K02257,K02258,K02259	48780,48787,48781
1123	Thiobacillus_sp_GURE1	M00155	Cytochrome c oxidase, prokaryotes	Pathway modules	Energy metabolism	ATP synthesis	K02275+(K02274+K02276,K15408)-K02277	1	TRUE	K02275,K02274,K02276	48790,48789,48785
1124	Thiobacillus_sp_GURE1	M00156	Cytochrome c oxidase, cbb3-type	Pathway modules	Energy metabolism	ATP synthesis	((K00404+K00405,K15862)+K00407+K00406)	1	TRUE	K00407,K00406,K00404,K00405	73474,48775,73473,48774,73476,48777,73475,48776
1125	Thiobacillus_sp_GURE1	M00157	F-type ATPase, prokaryotes and chloroplasts	Pathway modules	Energy metabolism	ATP synthesis	K02111+K02112+K02113+K02114+K02115+K02108+K02109+K02110	0.875	TRUE	K02109,K02108,K02111,K02112,K02113,K02114,K02115	67436,67434,67438,67440,67437,67441,67439
1126	Thiobacillus_sp_GURE1	M00082	Fatty acid biosynthesis, initiation	Pathway modules	Lipid metabolism	Fatty acid metabolism	(K11262,(K02160+K01961,K11263)+(K01962+K01963,K18472)) (K00665,K00667+K00668,K11533,(K00645 (K00648,K18473)))	1	TRUE	K02160,K01961,K00645,K01962,K00648,K01963	263045,263044,65987,65982,73418,65986,314264
1127	Thiobacillus_sp_GURE1	M00083	Fatty acid biosynthesis, elongation	Pathway modules	Lipid metabolism	Fatty acid metabolism	K00665,(K00667 K00668),K11533,((K00647,K09458) K00059 (K02372,K01716,K16363) (K00208,K02371,K10780,K00209))	1	TRUE	K09458,K00059,K02372,K00208	65990,65988,465181,304720
1128	Thiobacillus_sp_GURE1	M00873	Fatty acid biosynthesis in mitochondria, animals	Pathway modules	Lipid metabolism	Fatty acid metabolism	K18660 K03955+K00645 K09458 K11539+K13370 K22540 K07512	0.25	FALSE	K00645,K09458	65987.7
1129	Thiobacillus_sp_GURE1	M00874	Fatty acid biosynthesis in mitochondria, fungi	Pathway modules	Lipid metabolism	Fatty acid metabolism	K11262 K03955+K00645 K09458 K00059 K22541 K07512	0.416666666666667	FALSE	K00645,K09458,K00059	65987,65990,65988
1130	Thiobacillus_sp_GURE1	M00089	Triacylglycerol biosynthesis	Pathway modules	Lipid metabolism	Lipid metabolism	(K00629,K13506,K13507,K00630,K13508) (K00655,K13509,K13523,K19007,K13513,K13517,K13519,K14674,K22831) (K01080,K15728,K18693) (K11155,K11160,K14456,K22848,K22849)	0.25	FALSE	K00655	263027
1131	Thiobacillus_sp_GURE1	M00093	Phosphatidylethanolamine (PE) biosynthesis, PA => PS => PE	Pathway modules	Lipid metabolism	Lipid metabolism	K00981 (K00998,K17103) K01613	1	TRUE	K00981,K01613,K17103	465175,392586,392587,115782
1132	Thiobacillus_sp_GURE1	M00048	Inosine monophosphate biosynthesis, PRPP + glutamine => IMP	Pathway modules	Nucleotide metabolism	Purine metabolism	K00764 (K01945,K11787,K11788,K13713) (K00601,K11175,K08289,K11787,K01492) (K01952,(K23269+K23264+K23265),(K23270+K23265)) (K01933,K11787,K11788 (K01587,K11808,K01589 K01588)) (K01923,K01587,K13713) K01756 (K00602,(K01492,K06863 K11176))	0.75	TRUE	K01756,K01952,K01588,K01589,K11175,K01923,K01933,K08289,K00764	265342,73465,149219,149220,149224,149226,149225,465159,314268
1133	Thiobacillus_sp_GURE1	M00049	Adenine ribonucleotide biosynthesis, IMP => ADP,ATP	Pathway modules	Nucleotide metabolism	Purine metabolism	K01939 K01756 (K00939,K18532,K18533,K00944) (K00940,K00873,K12406)	1	TRUE	K00873,K01756,K00940,K01939,K00939	263021,265342,73421,73439,281229
1134	Thiobacillus_sp_GURE1	M00050	Guanine ribonucleotide biosynthesis IMP => GDP,GTP	Pathway modules	Nucleotide metabolism	Purine metabolism	K00088 K01951 K00942 (K00940,K18533,K00873,K12406)	1	TRUE	K00873,K01951,K00940,K00088,K00942	263021,2727,73421,473736,473737,114452
1135	Thiobacillus_sp_GURE1	M00051	Uridine monophosphate biosynthesis, glutamine (+ PRPP) => UMP	Pathway modules	Nucleotide metabolism	Pyrimidine metabolism	(K11540,(K11541 K01465),((K01954,K01955+K01956) (K00609+K00610,K00608) K01465)) (K00226,K00254,K17828) (K13421,K00762 K01591)	0.916666666666667	TRUE	K00762,K00226,K00254,K01465,K00609,K01955,K01956,K01591	233994,267445,73480,429284,429285,194661,194662,194798
1136	Thiobacillus_sp_GURE1	M00052	Pyrimidine ribonucleotide biosynthesis, UMP => UDP/UTP,CDP/CTP	Pathway modules	Nucleotide metabolism	Pyrimidine metabolism	(K13800,K13809,K09903) (K00940,K18533) K01937	1	TRUE	K01937,K00940,K09903	73453,73421,465172
1137	Thiobacillus_sp_GURE1	M00053	Pyrimidine deoxyribonuleotide biosynthesis, CDP/CTP => dCDP/dCTP,dTDP/dTTP	Pathway modules	Nucleotide metabolism	Pyrimidine metabolism	(K00524,K00525+K00526,K10807+K10808) (K00940,K18533) (K00527,K21636) K01494 K01520 (K00560,K13998) K00943 K00940	1	TRUE	K00943,K00940,K01520,K01494,K21636,K00525,K00526,K00560	65994,73421,429281,132796,458906,295073,392347,392348,106578
1138	Thiobacillus_sp_GURE1	M00020	Serine biosynthesis, glycerate-3P => serine	Pathway modules	Amino acid metabolism	Serine and threonine metabolism	K00058 K00831 (K01079,K02203,K22305)	1	TRUE	K01079,K00831,K00058	163961,194809,194808
1139	Thiobacillus_sp_GURE1	M00018	Threonine biosynthesis, aspartate => homoserine => threonine	Pathway modules	Amino acid metabolism	Serine and threonine metabolism	(K00928,K12524,K12525,K12526) K00133 (K00003,K12524,K12525) (K00872,K02204,K02203) K01733	0.8	TRUE	K00133,K00003,K01733,K00928	356196,238335,238334,194791
1140	Thiobacillus_sp_GURE1	M00555	Betaine biosynthesis, choline => betaine	Pathway modules	Amino acid metabolism	Serine and threonine metabolism	(K17755,((K00108,K11440,K00499) (K00130,K14085)))	0.5	FALSE	K00499	194843
1141	Thiobacillus_sp_GURE1	M00033	Ectoine biosynthesis, aspartate => ectoine	Pathway modules	Amino acid metabolism	Serine and threonine metabolism	K00928 K00133 K00836 K06718 K06720	0.4	FALSE	K00133,K00928	356196
1142	Thiobacillus_sp_GURE1	M00021	Cysteine biosynthesis, serine => cysteine	Pathway modules	Amino acid metabolism	Cysteine and methionine metabolism	(K00640,K23304) (K01738,K13034,K17069)	0.5	FALSE	K00640	438756
1143	Thiobacillus_sp_GURE1	M00609	Cysteine biosynthesis, methionine => cysteine	Pathway modules	Amino acid metabolism	Cysteine and methionine metabolism	K00789 K17462 K01243 K07173 K17216 K17217	0.166666666666667	FALSE	K00789	446591
1144	Thiobacillus_sp_GURE1	M00017	Methionine biosynthesis, apartate => homoserine => methionine	Pathway modules	Amino acid metabolism	Cysteine and methionine metabolism	(K00928,K12524,K12525) K00133 (K00003,K12524,K12525) (K00651,K00641) K01739 (K01760,K14155) (K00548,K24042,K00549)	0.714285714285714	FALSE	K00133,K00003,K00651,K00548,K00928,K00549	356196,238335,28983,147064,194791,188571
1145	Thiobacillus_sp_GURE1	M00034	Methionine salvage pathway	Pathway modules	Amino acid metabolism	Cysteine and methionine metabolism	K00789 K01611 K00797 ((K01243,K01244) K00899,K00772) K08963 (K16054,K08964 (K09880,K08965 K08966)) K08967 (K00815,K08969,K23977,K00832,K00838)	0.25	FALSE	K00797,K00789	132800
1146	Thiobacillus_sp_GURE1	M00035	Methionine degradation	Pathway modules	Amino acid metabolism	Cysteine and methionine metabolism	K00789 (K00558,K17398,K17399) K01251 (K01697,K10150)	0.5	FALSE	K00789,K01251	446591
1147	Thiobacillus_sp_GURE1	M00368	Ethylene biosynthesis, methionine => ethylene	Pathway modules	Amino acid metabolism	Cysteine and methionine metabolism	K00789 (K01762,K20772) K05933	0.333333333333333	FALSE	K00789	446591
1148	Thiobacillus_sp_GURE1	M00019	Valine/isoleucine biosynthesis, pyruvate => valine / 2-oxobutanoate => isoleucine	Pathway modules	Amino acid metabolism	Branched-chain amino acid metabolism	K01652+(K01653,K11258) K00053 K01687 K00826	1	TRUE	K01652,K00826,K00053,K01687,K01653	73492,188548,392585,384892,392583,392584
1149	Thiobacillus_sp_GURE1	M00535	Isoleucine biosynthesis, pyruvate => 2-oxobutanoate	Pathway modules	Amino acid metabolism	Branched-chain amino acid metabolism	K09011 K01703+K01704 K00052	0.666666666666667	FALSE	K00052,K01704,K01703	356195,356194,356192
1150	Thiobacillus_sp_GURE1	M00570	Isoleucine biosynthesis, threonine => 2-oxobutanoate => isoleucine	Pathway modules	Amino acid metabolism	Branched-chain amino acid metabolism	(K17989,K01754) K01652+(K01653,K11258) K00053 K01687 K00826	1	TRUE	K01652,K01754,K00826,K00053,K01687,K01653	73492,453768,188548,392585,384892,392583,392584
1151	Thiobacillus_sp_GURE1	M00432	Leucine biosynthesis, 2-oxoisovalerate => 2-oxoisocaproate	Pathway modules	Amino acid metabolism	Branched-chain amino acid metabolism	K01649 (K01702,K01703+K01704) K00052	1	TRUE	K00052,K01704,K01703,K01649	356195,356194,356192,392342
1152	Thiobacillus_sp_GURE1	M00036	Leucine degradation, leucine => acetoacetate + acetyl-CoA	Pathway modules	Amino acid metabolism	Branched-chain amino acid metabolism	K00826 ((K00166+K00167,K11381)+K09699+K00382) (K00253,K00249) (K01968+K01969) (K05607,K13766) K01640	0.222222222222222	FALSE	K00382,K00826	73484.2
1153	Thiobacillus_sp_GURE1	M00016	Lysine biosynthesis, succinyl-DAP pathway, aspartate => lysine	Pathway modules	Amino acid metabolism	Lysine metabolism	(K00928,K12524,K12525,K12526) K00133 K01714 K00215 K00674 (K00821,K14267) K01439 K01778 (K01586,K12526)	0.888888888888889	TRUE	K00133,K01586,K01778,K00928,K01714,K00215,K00821,K14267,K00674	356196,76541,446596,194791,194685,194664,314338,391266,391264
1154	Thiobacillus_sp_GURE1	M00525	Lysine biosynthesis, acetyl-DAP pathway, aspartate => lysine	Pathway modules	Amino acid metabolism	Lysine metabolism	K00928 K00133 K01714 K00215 K05822 K00841 K05823 K01778 K01586	0.666666666666667	FALSE	K00133,K01586,K01778,K00928,K01714,K00215	356196,76541,446596,194791,194685,194664
1155	Thiobacillus_sp_GURE1	M00526	Lysine biosynthesis, DAP dehydrogenase pathway, aspartate => lysine	Pathway modules	Amino acid metabolism	Lysine metabolism	(K00928,K12524,K12525,K12526) K00133 K01714 K00215 K03340 (K01586,K12526)	0.833333333333333	TRUE	K00133,K01586,K00928,K01714,K00215	356196,76541,194791,194685,194664
1156	Thiobacillus_sp_GURE1	M00527	Lysine biosynthesis, DAP aminotransferase pathway, aspartate => lysine	Pathway modules	Amino acid metabolism	Lysine metabolism	(K00928,K12524,K12525,K12526) K00133 K01714 K00215 K10206 K01778 (K01586,K12526)	0.857142857142857	TRUE	K00133,K01586,K01778,K00928,K01714,K00215	356196,76541,446596,194791,194685,194664
1157	Thiobacillus_sp_GURE1	M00032	Lysine degradation, lysine => saccharopine => acetoacetyl-CoA	Pathway modules	Amino acid metabolism	Lysine metabolism	K14157 K14085 K00825 (K15791+K00658+K00382) K00252 (K07514,(K07515,K07511) K00022)	0.0555555555555556	FALSE	K00382	73484
1158	Thiobacillus_sp_GURE1	M00028	Ornithine biosynthesis, glutamate => ornithine	Pathway modules	Amino acid metabolism	Arginine and proline metabolism	(K00618,K00619,K14681,K14682,K00620,K22477,K22478) ((K00930,K22478) K00145,K12659) (K00818,K00821) (K01438,K14677,K00620)	1	TRUE	K00930,K00620,K00145,K14682,K00821	336165,212491,270030,263013,314338
1159	Thiobacillus_sp_GURE1	M00844	Arginine biosynthesis, ornithine => arginine	Pathway modules	Amino acid metabolism	Arginine and proline metabolism	K00611 K01940 (K01755,K14681)	1	TRUE	K01755,K01940,K00611	76538,314341,314339
1160	Thiobacillus_sp_GURE1	M00845	Arginine biosynthesis, glutamate => acetylcitrulline => arginine	Pathway modules	Amino acid metabolism	Arginine and proline metabolism	K22478 K00145 K00821 K09065 K01438 K01940 K01755	0.571428571428571	FALSE	K00145,K01755,K01940,K00821	270030,76538,314341,314338
1161	Thiobacillus_sp_GURE1	M00029	Urea cycle	Pathway modules	Amino acid metabolism	Arginine and proline metabolism	K01948 K00611 K01940 (K01755,K14681) K01476	0.8	TRUE	K01755,K01940,K01476,K00611	76538,314341,295083,314339
1162	Thiobacillus_sp_GURE1	M00015	Proline biosynthesis, glutamate => proline	Pathway modules	Amino acid metabolism	Arginine and proline metabolism	((K00931 K00147),K12657) K00286	0.666666666666667	FALSE	K00931,K00286	194670
1163	Thiobacillus_sp_GURE1	M00133	Polyamine biosynthesis, arginine => agmatine => putrescine => spermidine	Pathway modules	Amino acid metabolism	Polyamine biosynthesis	(K01583,K01584,K01585,K02626) K01480 K01611 K00797	0.5	FALSE	K00797,K01584	132800
1164	Thiobacillus_sp_GURE1	M00134	Polyamine biosynthesis, arginine => ornithine => putrescine	Pathway modules	Amino acid metabolism	Polyamine biosynthesis	K01476 K01581	0.5	FALSE	K01476	295083
1165	Thiobacillus_sp_GURE1	M00026	Histidine biosynthesis, PRPP => histidine	Pathway modules	Amino acid metabolism	Histidine metabolism	(K00765-K02502) (K01523 K01496,K11755,K14152) (K01814,K24017) (K02501+K02500,K01663) ((K01693 K00817 (K04486,K05602,K18649)),(K01089 K00817)) (K00013,K14152)	0.888888888888889	TRUE	K02502,K00817,K01693,K01496,K00013,K01523,K02501,K01814,K02500,K00765	73438,445200,445199,445195,445201,445194,445198,445197,445196,194806,314290
1166	Thiobacillus_sp_GURE1	M00022	Shikimate pathway, phosphoenolpyruvate + erythrose-4P => chorismate	Pathway modules	Amino acid metabolism	Aromatic amino acid metabolism	(K01626,K03856,K13853) (((K01735,K13829) ((K03785,K03786) K00014,K13832)),K13830) ((K00891,K13829) (K00800,K24018),K13830) K01736	1	TRUE	K01626,K03786,K01736,K01735,K13829,K00014,K00800,K00891	265346,263046,73494,48800,446580,194804,115766
1167	Thiobacillus_sp_GURE1	M00023	Tryptophan biosynthesis, chorismate => tryptophan	Pathway modules	Amino acid metabolism	Aromatic amino acid metabolism	(((K01657+K01658,K13503,K13501,K01656) K00766),K13497) (((K01817,K24017) (K01656,K01609)),K13498,K13501) (K01695+(K01696,K06001),K01694)	1	TRUE	K00766,K01657,K01695,K01696,K01817,K01658,K01609	415305,308947,314263,314262,314261,361602,361601,361600
1168	Thiobacillus_sp_GURE1	M00024	Phenylalanine biosynthesis, chorismate => phenylpyruvate => phenylalanine	Pathway modules	Amino acid metabolism	Aromatic amino acid metabolism	((K01850,K04092,K14187,K04093,K04516,K06208,K06209) (K01713,K04518,K05359),K14170) (K00832,K00838)	0.5	FALSE	K04518,K14170	194807
1169	Thiobacillus_sp_GURE1	M00025	Tyrosine biosynthesis, chorismate => HPP => tyrosine	Pathway modules	Amino acid metabolism	Aromatic amino acid metabolism	(((K01850,K04092,K14170,K04093,K04516,K06208,K06209) (K04517,K00211)),K14187) (K00832,K00838)	0.666666666666667	FALSE	K04517,K14170	194805
1170	Thiobacillus_sp_GURE1	M00040	Tyrosine biosynthesis, chorismate => arogenate => tyrosine	Pathway modules	Amino acid metabolism	Aromatic amino acid metabolism	(K01850,K04092,K14170) (K00832,K15849) (K00220,K24018,K15227)	0.333333333333333	FALSE	K14170	194807
1171	Thiobacillus_sp_GURE1	M00027	GABA (gamma-Aminobutyrate) shunt	Pathway modules	Amino acid metabolism	Other amino acid metabolism	K01580 (K13524,K07250,K00823,K16871) (K00135,K00139,K17761)	0.333333333333333	FALSE	K00135	295084
1172	Thiobacillus_sp_GURE1	M00118	Glutathione biosynthesis, glutamate => glutathione	Pathway modules	Amino acid metabolism	Other amino acid metabolism	(K11204+K11205,K01919) (K21456,K01920)	0.5	FALSE	K01920	93912
1173	Thiobacillus_sp_GURE1	M00060	KDO2-lipid A biosynthesis, Raetz pathway, LpxL-LpxM type	Pathway modules	Glycan metabolism	Lipopolysaccharide metabolism	K00677 K02535 K02536 (K03269,K09949) K00748 K00912 K02527 K02517 K02560	0.888888888888889	TRUE	K02527,K02535,K02536,K00748,K02517,K00677,K00912,K03269	336182,262981,465180,465183,446592,446593,465182,281225,314271
1174	Thiobacillus_sp_GURE1	M00866	KDO2-lipid A biosynthesis, Raetz pathway, non-LpxL-LpxM type	Pathway modules	Glycan metabolism	Lipopolysaccharide metabolism	K00677 (K02535,K16363) K02536 (K03269,K09949) K00748 K00912 K02527 K02517 K09778	0.888888888888889	TRUE	K02527,K02535,K02536,K00748,K02517,K00677,K00912,K03269	336182,262981,465180,465183,446592,446593,465182,281225,314271
1175	Thiobacillus_sp_GURE1	M00063	CMP-KDO biosynthesis	Pathway modules	Glycan metabolism	Lipopolysaccharide metabolism	K06041 K01627 K03270 K00979	1	TRUE	K03270,K06041,K01627,K00979	265324,265323,73454,281228
1176	Thiobacillus_sp_GURE1	M00064	ADP-L-glycero-D-manno-heptose biosynthesis	Pathway modules	Glycan metabolism	Lipopolysaccharide metabolism	K03271 (K03272,K21344) K03273 (K03272,K21345) K03274	0.4	FALSE	K03271,K03273	262959
1177	Thiobacillus_sp_GURE1	M00127	Thiamine biosynthesis, prokaryotes, AIR (+ DXP/tyrosine) => TMP/TPP	Pathway modules	Metabolism of cofactors and vitamins	Cofactor and vitamin metabolism	K03148+K03154 K03151 K03150 K03149 K03147 ((K00941 K00788),K14153,K21219) K00946	0.5625	FALSE	K03147,K00788,K03149,K03154,K00946	336178,429310,132816,132817,361564
1178	Thiobacillus_sp_GURE1	M00895	Thiamine biosynthesis, prokaryotes, AIR (+ DXP/glycine) => TMP/TPP	Pathway modules	Metabolism of cofactors and vitamins	Cofactor and vitamin metabolism	K03148+K03154 K03151 K03153 K03149 K10810 K03147 K00941 K00788 K00946	0.611111111111111	FALSE	K03147,K00788,K03149,K03154,K03153,K00946	336178,429310,132816,132817,314319,361564
1179	Thiobacillus_sp_GURE1	M00896	Thiamine biosynthesis, archaea, AIR (+ NAD+) => TMP/TPP	Pathway modules	Metabolism of cofactors and vitamins	Cofactor and vitamin metabolism	K22699 K03147 (K00941 (K00788,K21220),K21219) K00946	0.6	FALSE	K03147,K00788,K00946	336178,429310,361564
1180	Thiobacillus_sp_GURE1	M00897	Thiamine biosynthesis, plants, AIR (+ NAD+) => TMP/thiamine/TPP	Pathway modules	Metabolism of cofactors and vitamins	Cofactor and vitamin metabolism	K03146 K03147 K14153 K22911 K00949	0.2	FALSE	K03147	336178
1181	Thiobacillus_sp_GURE1	M00899	Thiamine salvage pathway, HMP/HET => TMP	Pathway modules	Metabolism of cofactors and vitamins	Cofactor and vitamin metabolism	K00878 ((K00941 K00788),K14153,K21219)	0.333333333333333	FALSE	K00788	429310
1182	Thiobacillus_sp_GURE1	M00125	Riboflavin biosynthesis, plants and bacteria, GTP => riboflavin/FMN/FAD	Pathway modules	Metabolism of cofactors and vitamins	Cofactor and vitamin metabolism	(K01497,K14652) (K01498 K00082,K11752) (K22912,K20860,K20861,K20862,K21063,K21064) (K02858,K14652) K00794 K00793 (K20884 K22949,K11753)	0.857142857142857	TRUE	K11753,K00793,K14652,K00794,K11752	314332,361560,361561,361562,361553
1183	Thiobacillus_sp_GURE1	M00911	Riboflavin biosynthesis, fungi, GTP => riboflavin/FMN/FAD	Pathway modules	Metabolism of cofactors and vitamins	Cofactor and vitamin metabolism	K01497 K14654 K14655 -- K02858 K00794 K00793 K00861 K00953	0.222222222222222	FALSE	K00793,K00794	361560
1184	Thiobacillus_sp_GURE1	M00124	Pyridoxal-P biosynthesis, erythrose-4P => pyridoxal-P	Pathway modules	Metabolism of cofactors and vitamins	Cofactor and vitamin metabolism	K03472 K03473 K00831 K00097 K03474 K00275	0.5	FALSE	K03474,K00097,K00831	132770,453794,194809
1185	Thiobacillus_sp_GURE1	M00115	NAD biosynthesis, aspartate => quinolinate => NAD	Pathway modules	Metabolism of cofactors and vitamins	Cofactor and vitamin metabolism	(K00278,K06989) K03517 K00767 (K00969,K06210) (K01916,K01950)	0.8	TRUE	K00767,K00278,K01950,K01916,K03517	209301,132783,465190,115788
1186	Thiobacillus_sp_GURE1	M00912	NAD biosynthesis, tryptophan => quinolinate => NAD	Pathway modules	Metabolism of cofactors and vitamins	Cofactor and vitamin metabolism	(K00453,K00463) (K01432,K14263,K07130) K00486 K01556 K00452 K00767 (K00969,K06210) (K01916,K01950)	0.25	FALSE	K00767,K01950,K01916	209301
1187	Thiobacillus_sp_GURE1	M00119	Pantothenate biosynthesis, valine/L-aspartate => pantothenate	Pathway modules	Metabolism of cofactors and vitamins	Cofactor and vitamin metabolism	K00826 K00606 K00077 K01579 (K01918,K13799)	0.8	TRUE	K01918,K00606,K01579,K00826	270433,270432,270435,188548
1188	Thiobacillus_sp_GURE1	M00913	Pantothenate biosynthesis, 2-oxoisovalerate/spermine => pantothenate	Pathway modules	Metabolism of cofactors and vitamins	Cofactor and vitamin metabolism	K00606 K00077 K13367 K00128 K01918	0.4	FALSE	K01918,K00606	270433
1189	Thiobacillus_sp_GURE1	M00120	Coenzyme A biosynthesis, pantothenate => CoA	Pathway modules	Metabolism of cofactors and vitamins	Cofactor and vitamin metabolism	(K00867,K03525,K01947,K09680) ((K01922,K21977) K01598,K13038) (K02318,(K00954,K02201) K00859)	1	TRUE	K00954,K13038,K00859,K03525	48762,429280,453764,114444
1190	Thiobacillus_sp_GURE1	M00914	Coenzyme A biosynthesis, archaea, 2-oxoisovalerate => 4-phosphopantoate => CoA	Pathway modules	Metabolism of cofactors and vitamins	Cofactor and vitamin metabolism	K00606 K00077 K06982 K09722 K13038 K02201 K09735	0.285714285714286	FALSE	K00606,K13038	270432
1191	Thiobacillus_sp_GURE1	M00572	Pimeloyl-ACP biosynthesis, BioC-BioH pathway, malonyl-ACP => pimeloyl-ACP	Pathway modules	Metabolism of cofactors and vitamins	Cofactor and vitamin metabolism	K02169 (K00647,K09458) K00059 K02372 K00208 (K02170,K09789,K19560,K19561)	1	TRUE	K09458,K02169,K02170,K00059,K02372,K00208	65990,48793,48794,65988,465181,304720
1192	Thiobacillus_sp_GURE1	M00123	Biotin biosynthesis, pimeloyl-ACP/CoA => biotin	Pathway modules	Metabolism of cofactors and vitamins	Cofactor and vitamin metabolism	K00652 ((K00833,K19563) K01935,K19562) K01012	1	TRUE	K00833,K00652,K01012,K01935	262944,48795,48796,48792
1193	Thiobacillus_sp_GURE1	M00573	Biotin biosynthesis, BioI pathway, long-chain-acyl-ACP => pimeloyl-ACP => biotin	Pathway modules	Metabolism of cofactors and vitamins	Cofactor and vitamin metabolism	K16593 K00652 K19563 K01935 K01012	0.6	FALSE	K00652,K01012,K01935	48795,48796,48792
1194	Thiobacillus_sp_GURE1	M00577	Biotin biosynthesis, BioW pathway, pimelate => pimeloyl-CoA => biotin	Pathway modules	Metabolism of cofactors and vitamins	Cofactor and vitamin metabolism	K01906 K00652 (K00833,K19563) K01935 K01012	0.8	TRUE	K00833,K00652,K01012,K01935	262944,48795,48796,48792
1195	Thiobacillus_sp_GURE1	M00881	Lipoic acid biosynthesis, plants and bacteria, octanoyl-ACP => dihydrolipoyl-E2/H	Pathway modules	Metabolism of cofactors and vitamins	Cofactor and vitamin metabolism	K03801 K03644	1	TRUE	K03644,K03801	415309
1196	Thiobacillus_sp_GURE1	M00882	Lipoic acid biosynthesis, eukaryotes, octanoyl-ACP => dihydrolipoyl-H	Pathway modules	Metabolism of cofactors and vitamins	Cofactor and vitamin metabolism	K23735 K03644	0.5	FALSE	K03644	415309
1197	Thiobacillus_sp_GURE1	M00883	Lipoic acid biosynthesis, animals and bacteria, octanoyl-ACP => dihydrolipoyl-H => dihydrolipoyl-E2	Pathway modules	Metabolism of cofactors and vitamins	Cofactor and vitamin metabolism	(K23735,K23734) K03644 (K10105,K16869)	0.333333333333333	FALSE	K03644	415309
1198	Thiobacillus_sp_GURE1	M00884	Lipoic acid biosynthesis, octanoyl-CoA => dihydrolipoyl-E2	Pathway modules	Metabolism of cofactors and vitamins	Cofactor and vitamin metabolism	K23750 K03644	0.5	FALSE	K03644	415309
1199	Thiobacillus_sp_GURE1	M00126	Tetrahydrofolate biosynthesis, GTP => THF	Pathway modules	Metabolism of cofactors and vitamins	Cofactor and vitamin metabolism	(K01495,K09007,K22391) (K01077,K01113,(K08310,K19965)) ((K13939,(K13940,K01633 K00950) K00796),(K01633 K13941)) (K11754,K20457) (K00287,K13998)	1	TRUE	K00950,K00796,K01495,K01633,K01113,K09007,K08310,K11754,K00287	270430,66294,73491,147079,446586,194847,303412,314265,106577,114460
1200	Thiobacillus_sp_GURE1	M00840	Tetrahydrofolate biosynthesis, mediated by ribA and trpF, GTP => THF	Pathway modules	Metabolism of cofactors and vitamins	Cofactor and vitamin metabolism	K14652 K22100 -- K01633 K13941 K22099 K00287	0.428571428571429	FALSE	K01633,K14652,K00287	147079,361561,106577
1201	Thiobacillus_sp_GURE1	M00841	Tetrahydrofolate biosynthesis, mediated by PTPS, GTP => THF	Pathway modules	Metabolism of cofactors and vitamins	Cofactor and vitamin metabolism	K01495 K22101 K13941 K11754 K13998	0.4	FALSE	K01495,K11754	73491,314265,114460
1202	Thiobacillus_sp_GURE1	M00842	Tetrahydrobiopterin biosynthesis, GTP => BH4	Pathway modules	Metabolism of cofactors and vitamins	Cofactor and vitamin metabolism	K01495 K01737 K00072	0.666666666666667	FALSE	K01495,K01737	73491,453825,114460
1203	Thiobacillus_sp_GURE1	M00843	L-threo-Tetrahydrobiopterin biosynthesis, GTP => L-threo-BH4	Pathway modules	Metabolism of cofactors and vitamins	Cofactor and vitamin metabolism	K01495 K01737 K17745	0.666666666666667	FALSE	K01495,K01737	73491,453825,114460
1204	Thiobacillus_sp_GURE1	M00880	Molybdenum cofactor biosynthesis, GTP => molybdenum cofactor	Pathway modules	Metabolism of cofactors and vitamins	Cofactor and vitamin metabolism	((K03639 K03637),K20967) (K03635,K21142) (((K03831,K03638) K03750),K15376)	1	TRUE	K03637,K03831,K03639,K03635,K03750	329707,188560,194732,194728,194730
1205	Thiobacillus_sp_GURE1	M00140	C1-unit interconversion, prokaryotes	Pathway modules	Metabolism of cofactors and vitamins	Cofactor and vitamin metabolism	K00600 (K01491,(K00300 K01500)) K01938	0.666666666666667	FALSE	K01491,K00600	453077
1206	Thiobacillus_sp_GURE1	M00141	C1-unit interconversion, eukaryotes	Pathway modules	Metabolism of cofactors and vitamins	Cofactor and vitamin metabolism	K00600 (K00288,(K13403 K13402))	0.5	FALSE	K00600	188577
1207	Thiobacillus_sp_GURE1	M00846	Siroheme biosynthesis, glutamyl-tRNA => siroheme	Pathway modules	Metabolism of cofactors and vitamins	Cofactor and vitamin metabolism	K02492 K01845 K01698 K01749 (K01719,K13542,K13543) (K02302,(K00589,K02303,K02496,K13542,K13543)+K02304-K03794)	1	TRUE	K02492,K01698,K02304,K02302,K02303,K02496,K01749,K01845,K01719	267469,263052,267448,429300,429298,429309,429299
1208	Thiobacillus_sp_GURE1	M00868	Heme biosynthesis, animals and fungi, glycine => heme	Pathway modules	Metabolism of cofactors and vitamins	Cofactor and vitamin metabolism	K00643 K01698 K01749 K01719 K01599 K00228 K00231 K01772	0.75	TRUE	K01599,K01698,K00228,K01749,K01719,K01772	331596,263052,267417,429298,429299,392548
1209	Thiobacillus_sp_GURE1	M00121	Heme biosynthesis, plants and bacteria, glutamate => heme	Pathway modules	Metabolism of cofactors and vitamins	Cofactor and vitamin metabolism	K01885 K02492 K01845 K01698 K01749 (K01719,K13542,K13543) K01599 (K00228,K02495) (K00230,K00231,K08973) K01772	0.9	TRUE	K01599,K02492,K01698,K00228,K01885,K02495,K01749,K01845,K01719,K01772	331596,267469,263052,267417,2715,73468,429298,429309,429299,392548,114458
1210	Thiobacillus_sp_GURE1	M00926	Heme biosynthesis, bacteria, glutamyl-tRNA => coproporphyrin III => heme	Pathway modules	Metabolism of cofactors and vitamins	Cofactor and vitamin metabolism	K02492 K01845 K01698 K01749 (K01719,K13542) K01599 K00231 K01772 K00435	0.777777777777778	TRUE	K01599,K02492,K01698,K01749,K01845,K01719,K01772	331596,267469,263052,429298,429309,429299,392548
1211	Thiobacillus_sp_GURE1	M00847	Heme biosynthesis, archaea, siroheme => heme	Pathway modules	Metabolism of cofactors and vitamins	Cofactor and vitamin metabolism	K22225 K22226 K22227	0.666666666666667	FALSE	K22225,K22226	458891,458892,458893,458894
1212	Thiobacillus_sp_GURE1	M00924	Cobalamin biosynthesis, anaerobic, uroporphyrinogen III => sirohydrochlorin => cobyrinate a,c-diamide	Pathway modules	Metabolism of cofactors and vitamins	Cofactor and vitamin metabolism	(K02302,(K02303,K13542) K02304) (K02190,K03795,K22011) K03394 (K05934,K13541,K21479) K05936 (K02189,K13541) K02188 K05895 (K02191 K03399,K00595) K06042 K02224	0.25	FALSE	K02224,K02304,K02302,K02303	267450
1213	Thiobacillus_sp_GURE1	M00925	Cobalamin biosynthesis, aerobic, uroporphyrinogen III => precorrin 2 => cobyrinate a,c-diamide	Pathway modules	Metabolism of cofactors and vitamins	Cofactor and vitamin metabolism	(K02303,K13542) (K03394,K13540) K02229 (K05934,K13540,K13541) K05936 K02228 K05895 K00595 K06042 K02224 K02230+K09882+K09883	0.181818181818182	FALSE	K02224,K02303	267450
1214	Thiobacillus_sp_GURE1	M00122	Cobalamin biosynthesis, cobyrinate a,c-diamide => cobalamin	Pathway modules	Metabolism of cofactors and vitamins	Cofactor and vitamin metabolism	(K00798,K19221) K02232 (K02225,K02227) K02231 K00768 (K02226,K22316) K02233	1	TRUE	K02226,K02227,K02225,K02231,K02232,K02233,K00768,K19221	194668,194708,384907,384909,384908,384906,384912,384910,384904
1215	Thiobacillus_sp_GURE1	M00117	Ubiquinone biosynthesis, prokaryotes, chorismate (+ polyprenyl-PP) => ubiquinol	Pathway modules	Metabolism of cofactors and vitamins	Cofactor and vitamin metabolism	(K03181,K18240) K03179 (K03182+K03186) K18800 K00568 K03185 K03183 K03184 K00568	0.777777777777778	TRUE	K03186,K03182,K03185,K00568,K03179,K03181,K03183	265335,262957,453800,194812,114446,114447,115776
1216	Thiobacillus_sp_GURE1	M00128	Ubiquinone biosynthesis, eukaryotes, 4-hydroxybenzoate + polyprenyl-PP => ubiquinol	Pathway modules	Metabolism of cofactors and vitamins	Cofactor and vitamin metabolism	K06125 K06126 K00591 -- -- K06127 K06134 K00591	0.125	FALSE	K06134	188575
1217	Thiobacillus_sp_GURE1	M00116	Menaquinone biosynthesis, chorismate (+ polyprenyl-PP) => menaquinol	Pathway modules	Metabolism of cofactors and vitamins	Cofactor and vitamin metabolism	K02552 K02551 K08680 K02549 K01911 K01661 K19222 K02548 K03183	0.111111111111111	FALSE	K03183	115776
1218	Thiobacillus_sp_GURE1	M00096	C5 isoprenoid biosynthesis, non-mevalonate pathway	Pathway modules	Biosynthesis of terpenoids and polyketides	Terpenoid backbone biosynthesis	K01662 K00099 (K00991,K12506) K00919 (K01770,K12506) K03526 K03527 K01823	0.875	TRUE	K03526,K00919,K00099,K01770,K01662,K00991,K03527	73425,48756,465176,194757,194846,194758,314328
1219	Thiobacillus_sp_GURE1	M00364	C10-C20 isoprenoid biosynthesis, bacteria	Pathway modules	Biosynthesis of terpenoids and polyketides	Terpenoid backbone biosynthesis	K01823 (K00795,K13789,K13787)	0.5	FALSE	K13789,K00795	194845
1220	Thiobacillus_sp_GURE1	M00366	C10-C20 isoprenoid biosynthesis, plants	Pathway modules	Biosynthesis of terpenoids and polyketides	Terpenoid backbone biosynthesis	K01823 K14066 K00787 K13789	0.25	FALSE	K13789	194845
1221	Thiobacillus_sp_GURE1	M00097	beta-Carotene biosynthesis, GGAP => beta-carotene	Pathway modules	Biosynthesis of terpenoids and polyketides	Plant terpenoid biosynthesis	K02291 K02293 K15744 K00514 K09835 K06443	0.166666666666667	FALSE	K02291	445185
1222	Thiobacillus_sp_GURE1	M00778	Type II polyketide backbone biosynthesis, acyl-CoA + malonyl-CoA => polyketide	Pathway modules	Biosynthesis of terpenoids and polyketides	Type II polyketide biosynthesis	K05551+K05552+K05553 -K12420 ((K05554,K14249,K15884,K15885) (K05555,K14250),K15886)	0.333333333333333	FALSE	K05555	198936,132869,194710,194680
1223	Thiobacillus_sp_GURE1	M00793	dTDP-L-rhamnose biosynthesis	Pathway modules	Biosynthesis of terpenoids and polyketides	Polyketide sugar unit biosynthesis	K00973 K01710 (K01790 K00067,K23987)	1	TRUE	K01710,K00973,K01790,K00067	320740,320739,320738,320737
1224	Thiobacillus_sp_GURE1	M00797	dTDP-D-desosamine biosynthesis	Pathway modules	Biosynthesis of terpenoids and polyketides	Polyketide sugar unit biosynthesis	K13308 K13309 (K13310,K16436) (K13311,K13326)	0.25	FALSE	K16436	314296
1225	Thiobacillus_sp_GURE1	M00800	dTDP-L-megosamine biosynthesis	Pathway modules	Biosynthesis of terpenoids and polyketides	Polyketide sugar unit biosynthesis	K16435 K16436 K13326 K16438 K13322	0.2	FALSE	K16436	314296
1226	Thiobacillus_sp_GURE1	M00803	dTDP-D-angolosamine biosynthesis	Pathway modules	Biosynthesis of terpenoids and polyketides	Polyketide sugar unit biosynthesis	K16435 K19859 K16436 K13332	0.25	FALSE	K16436	314296
1227	Thiobacillus_sp_GURE1	M00848	Aurachin biosynthesis, anthranilate => aurachin A	Pathway modules	Biosynthesis of other secondary metabolites	Biosynthesis of other antibiotics	K09460 K02078+K14245+K14246+K22798 K22799 K22800 K21272 K21271 K22801 K22802	0.03125	FALSE	K02078	65989
1228	Thiobacillus_sp_GURE1	M00835	Pyocyanine biosynthesis, chorismate => pyocyanine	Pathway modules	Biosynthesis of other secondary metabolites	Biosynthesis of other bacterial compounds	K13063 K20261 K06998 K20260 K20262 K21103 K20940	0.142857142857143	FALSE	K06998	267439
1229	Thiobacillus_sp_GURE1	M00569	Catechol meta-cleavage, catechol => acetyl-CoA / 4-methylcatechol => propanoyl-CoA	Pathway modules	Xenobiotics biodegradation	Aromatics degradation	(K00446,K07104) ((K10217 K01821 K01617),K10216) (K18364,K02554) (K18365,K01666) (K18366,K04073)	0.142857142857143	FALSE	K01821	453093
1230	Thiobacillus_sp_GURE1	M00878	Phenylacetate degradation, phenylaxetate => acetyl-CoA/succinyl-CoA	Pathway modules	Xenobiotics biodegradation	Aromatics degradation	K01912 K02609+K02610+K02611+K02612+K02613 K15866 K02618 K02615 K01692 K00074	0.142857142857143	FALSE	K01912	293058
1231	Thiobacillus_sp_GURE1	M00545	Trans-cinnamate degradation, trans-cinnamate => acetyl-CoA	Pathway modules	Xenobiotics biodegradation	Aromatics degradation	(((K05708+K05709+K05710+K00529) K05711),K05712) K05713 K05714 K02554 K01666 K04073	0.0357142857142857	FALSE	K05710	415306
1232	Thiobacillus_sp_GURE1	M00575	Pertussis pathogenicity signature, T1SS	Signature modules	Gene set	Pathogenicity	K22944 K11004 K07389 K11003 K12340	0.2	FALSE	K12340	336181
1233	Thiobacillus_sp_GURE1	M00745	Imipenem resistance, repression of porin OprD	Signature modules	Gene set	Drug resistance	(K18072 K18073),(K07644 K07665),K18297 K18093	0.666666666666667	FALSE	K07665,K07644	114471
1234	Thiobacillus_sp_GURE1	M00718	Multidrug resistance, efflux pump MexAB-OprM	Signature modules	Gene set	Drug resistance	K18131 K03585+K18138+K18139	0.166666666666667	FALSE	K03585	131337
1235	Thiobacillus_sp_GURE1	M00769	Multidrug resistance, efflux pump MexPQ-OpmE	Signature modules	Gene set	Drug resistance	K18304 K19591 K19595+K19594+K19593	0.333333333333333	FALSE	K19591	327363
1236	Thiobacillus_sp_GURE1	M00696	Multidrug resistance, efflux pump AcrEF-TolC	Signature modules	Gene set	Drug resistance	K18140 K18141+K18142+K12340	0.166666666666667	FALSE	K12340	336181
1237	Thiobacillus_sp_GURE1	M00697	Multidrug resistance, efflux pump MdtEF-TolC	Signature modules	Gene set	Drug resistance	K07690 K18898+K18899+K12340	0.166666666666667	FALSE	K12340	336181
1238	Thiobacillus_sp_GURE1	M00698	Multidrug resistance, efflux pump BpeEF-OprC	Signature modules	Gene set	Drug resistance	K18900 K18901+K18902+K18903	0.5	FALSE	K18900	163965
1239	Thiobacillus_sp_GURE1	M00611	Oxygenic photosynthesis in plants and cyanobacteria	Signature modules	Module set	Metabolic capacity	(M00161,M00163) M00165	0.454545454545455	FALSE	K00134,K00615,K01624,K00927,K01602,K03841,K01601,K01807,K00855	263019,263018,263022,263020,429239,429290,149209,453767,392354
1240	Thiobacillus_sp_GURE1	M00612	Anoxygenic photosynthesis in purple bacteria	Signature modules	Module set	Metabolic capacity	M00597 M00165	0.454545454545455	FALSE	K00134,K00615,K01624,K00927,K01602,K03841,K01601,K01807,K00855	263019,263018,263022,263020,429239,429290,149209,453767,392354
1241	Thiobacillus_sp_GURE1	M00613	Anoxygenic photosynthesis in green nonsulfur bacteria	Signature modules	Module set	Metabolic capacity	M00597 M00376	0.0641025641025641	FALSE	K02160,K01961,K01962,K00242,K00240,K00239,K01963	263045,263044,65982,73418,438737,438735,438736,314264
1242	Thiobacillus_sp_GURE1	M00614	Anoxygenic photosynthesis in green sulfur bacteria	Signature modules	Module set	Metabolic capacity	M00598 M00173	0.318181818181818	FALSE	K00031,K03737,K01007,K01960,K01595,K01959,K00242,K00240,K01902,K01903,K00239,K01681	238325,267446,73452,65981,73466,65982,438737,438735,465189,465188,438736,194830
1243	Thiobacillus_sp_GURE1	M00617	Methanogen	Signature modules	Module set	Metabolic capacity	M00567,M00357,M00356,M00563	0.2	FALSE	K01895,K00925	265357
1244	Thiobacillus_sp_GURE1	M00618	Acetogen	Signature modules	Module set	Metabolic capacity	M00377 M00579	0.392857142857143	FALSE	K00297,K01491,K00925	446587,453077,288926
1245	Thiobacillus_sp_GURE1	M00615	Nitrate assimilation	Signature modules	Module set	Metabolic capacity	(K02575,K15576+K15577+K15578-K15579) M00531	0.5	FALSE	K15576,K15577,K02575,K15578	470545,470546,458871,458872,453833,470547
1246	Thiobacillus_sp_GURE1	M00616	Sulfate-sulfur assimilation	Signature modules	Module set	Metabolic capacity	(K02048,K23163)+K02046+K02047+K02045 M00176	0.0833333333333333	FALSE	K00958	194851
1247	Moraxella_sp_CK7	M00001	Glycolysis (Embden-Meyerhof pathway), glucose => pyruvate	Pathway modules	Carbohydrate metabolism	Central carbohydrate metabolism	(K00844,K12407,K00845,K00886,K08074,K00918) (K01810,K06859,K13810,K15916) (K00850,K16370,K21071,K00918) (K01623,K01624,K11645,K16305,K16306) K01803 ((K00134,K00150) K00927,K11389) (K01834,K15633,K15634,K15635) K01689 (K00873,K12406)	0.7	FALSE	K00134,K01689,K01624,K00927,K01803,K01810,K15633	351446,343107,339812,339814,413847,413828,457534,99716
1248	Moraxella_sp_CK7	M00002	Glycolysis, core module involving three-carbon compounds	Pathway modules	Carbohydrate metabolism	Central carbohydrate metabolism	K01803 ((K00134,K00150) K00927,K11389) (K01834,K15633,K15634,K15635) K01689 (K00873,K12406)	0.833333333333333	TRUE	K00134,K01689,K00927,K01803,K15633	351446,343107,339814,413847,457534,99716
1249	Moraxella_sp_CK7	M00003	Gluconeogenesis, oxaloacetate => fructose-6P	Pathway modules	Carbohydrate metabolism	Central carbohydrate metabolism	(K01596,K01610) K01689 (K01834,K15633,K15634,K15635) K00927 (K00134,K00150) K01803 ((K01623,K01624,K11645) (K03841,K02446,K11532,K01086,K04041),K01622)	0.875	TRUE	K00134,K01689,K03841,K01624,K00927,K01803,K15633	351446,343107,339894,339812,339814,413847,457534,99716
1250	Moraxella_sp_CK7	M00307	Pyruvate oxidation, pyruvate => acetyl-CoA	Pathway modules	Carbohydrate metabolism	Central carbohydrate metabolism	((K00163,K00161+K00162)+K00627+K00382-K13997),K00169+K00170+K00171+(K00172,K00189),K03737	1	TRUE	K00627,K00163,K00382	32298,32299,413832
1251	Moraxella_sp_CK7	M00009	Citrate cycle (TCA cycle, Krebs cycle)	Pathway modules	Carbohydrate metabolism	Central carbohydrate metabolism	(K01647,K05942) (K01681,K01682) (K00031,K00030) (K00164+K00658+K00382,K00174+K00175-K00177-K00176) (K01902+K01903,K01899+K01900,K18118) (K00234+K00235+K00236+K00237,K00239+K00240+K00241-(K00242,K18859,K18860),K00244+K00245+K00246-K00247) (K01676,K01679,K01677+K01678) (K00026,K00025,K00024,K00116)	0.875	TRUE	K01676,K00242,K00240,K00241,K00382,K01902,K01679,K01903,K01647,K00164,K00239,K00658,K00024,K01682	328788,413837,413835,413838,413832,413830,413945,413831,413839,413834,413836,413833,181705,99753
1252	Moraxella_sp_CK7	M00010	Citrate cycle, first carbon oxidation, oxaloacetate => 2-oxoglutarate	Pathway modules	Carbohydrate metabolism	Central carbohydrate metabolism	(K01647,K05942) (K01681,K01682) (K00031,K00030)	0.666666666666667	FALSE	K01647,K01682	413840
1253	Moraxella_sp_CK7	M00011	Citrate cycle, second carbon oxidation, 2-oxoglutarate => oxaloacetate	Pathway modules	Carbohydrate metabolism	Central carbohydrate metabolism	(K00164+K00658+K00382,K00174+K00175-K00177-K00176) (K01902+K01903,K01899+K01900,K18118) (K00234+K00235+K00236+K00237,K00239+K00240+K00241-(K00242,K18859,K18860),K00244+K00245+K00246-K00247) (K01676,K01679,K01677+K01678) (K00026,K00025,K00024,K00116)	1	TRUE	K01676,K00242,K00240,K00241,K00382,K01902,K01679,K01903,K00164,K00239,K00658,K00024	328788,413837,413835,413838,413832,413830,413945,413831,413834,413836,413833,181705
1254	Moraxella_sp_CK7	M00004	Pentose phosphate pathway (Pentose phosphate cycle)	Pathway modules	Carbohydrate metabolism	Central carbohydrate metabolism	(K13937,((K00036,K19243) (K01057,K07404))) K00033 K01783 (K01807,K01808) K00615 K00616 (K01810,K06859,K13810,K15916)	0.714285714285714	FALSE	K00615,K01783,K00616,K01810,K01807	339820,328737,32323,413828,457551
1255	Moraxella_sp_CK7	M00007	Pentose phosphate pathway, non-oxidative phase, fructose 6P => ribose 5P	Pathway modules	Carbohydrate metabolism	Central carbohydrate metabolism	K00615 (K00616,K13810) K01783 (K01807,K01808)	1	TRUE	K00615,K01783,K00616,K01807	339820,328737,32323,457551
1256	Moraxella_sp_CK7	M00580	Pentose phosphate pathway, archaea, fructose 6P => ribose 5P	Pathway modules	Carbohydrate metabolism	Central carbohydrate metabolism	(K08094 (K08093,K13812),K13831) K01807	0.5	FALSE	K01807	457551
1257	Moraxella_sp_CK7	M00005	PRPP biosynthesis, ribose 5P => PRPP	Pathway modules	Carbohydrate metabolism	Central carbohydrate metabolism	K00948	1	TRUE	K00948	342774
1258	Moraxella_sp_CK7	M00308	Semi-phosphorylative Entner-Doudoroff pathway, gluconate => glycerate-3P	Pathway modules	Carbohydrate metabolism	Central carbohydrate metabolism	K05308 K00874 K01625 (K00134 K00927,K00131,K18978)	0.4	FALSE	K00134,K00927	351446,339814,457534
1259	Moraxella_sp_CK7	M00632	Galactose degradation, Leloir pathway, galactose => alpha-D-glucose-1P	Pathway modules	Carbohydrate metabolism	Other carbohydrate metabolism	K01785 K00849 K00965 K01784	0.25	FALSE	K01784	413826
1260	Moraxella_sp_CK7	M00552	D-galactonate degradation, De Ley-Doudoroff pathway, D-galactonate => glycerate-3P	Pathway modules	Carbohydrate metabolism	Other carbohydrate metabolism	K01684 K00883 K01631 K00134 K00927	0.4	FALSE	K00134,K00927	351446,339814,457534
1261	Moraxella_sp_CK7	M00129	Ascorbate biosynthesis, animals, glucose-1P => ascorbate	Pathway modules	Carbohydrate metabolism	Other carbohydrate metabolism	K00963 K00012 K00699 K01195 K00002 K01053 K00103	0.142857142857143	FALSE	K00963	413829
1262	Moraxella_sp_CK7	M00854	Glycogen biosynthesis, glucose-1P => glycogen/starch	Pathway modules	Carbohydrate metabolism	Other carbohydrate metabolism	(K00963 (K00693+K00750,K16150,K16153,K13679,K20812)),(K00975 (K00703,K13679,K20812)) (K00700,K16149)	0.333333333333333	FALSE	K00963	413829
1263	Moraxella_sp_CK7	M00855	Glycogen degradation, glycogen => glucose-6P	Pathway modules	Carbohydrate metabolism	Other carbohydrate metabolism	(K00688,K16153) (K01196,((K00705,K22451) (K02438,K01200))) (K15779,K01835,K15778)	0.333333333333333	FALSE	K15778	328777
1264	Moraxella_sp_CK7	M00549	Nucleotide sugar biosynthesis, glucose => UDP-glucose	Pathway modules	Carbohydrate metabolism	Other carbohydrate metabolism	(K00844,K00845,K12407,K00886) (K01835,K15779,K15778) (K00963,K12447)	0.666666666666667	FALSE	K15778,K00963	328777
1265	Moraxella_sp_CK7	M00892	UDP-N-acetyl-D-glucosamine biosynthesis, eukaryotes, glucose => UDP-GlcNAc	Pathway modules	Carbohydrate metabolism	Other carbohydrate metabolism	(K00844,K12407,K00845) K01810 K00820 K00621 K01836 K00972	0.333333333333333	FALSE	K00820,K01810	413895
1266	Moraxella_sp_CK7	M00909	UDP-N-acetyl-D-glucosamine biosynthesis, prokaryotes, glucose => UDP-GlcNAc	Pathway modules	Carbohydrate metabolism	Other carbohydrate metabolism	K00845 (K01810,K13810,K15916) K00820 K03431 K04042	0.8	TRUE	K03431,K04042,K00820,K01810	339845,413896,413895,413828
1267	Moraxella_sp_CK7	M00012	Glyoxylate cycle	Pathway modules	Carbohydrate metabolism	Other carbohydrate metabolism	K01647 (K01681,K01682) K01637 (K01638,K19282) (K00026,K00025,K00024)	1	TRUE	K01637,K01647,K01638,K00024,K01682	343127,413839,126463,181705,99753
1268	Moraxella_sp_CK7	M00373	Ethylmalonyl pathway	Pathway modules	Carbohydrate metabolism	Other carbohydrate metabolism	K00626 K00023 K17865 K14446 K14447 K14448 K14449 K08691 K14451 K01965+K01966 K05606 K01847	0.25	FALSE	K00023,K00626,K17865	457550,181796,181802,181861,99767,99650
1269	Moraxella_sp_CK7	M00740	Methylaspartate cycle	Pathway modules	Carbohydrate metabolism	Other carbohydrate metabolism	K01647 K01681 K00031 K00261 K19268+K01846 K04835 K19280 K14449 K19281 K19282 K00024	0.181818181818182	FALSE	K01647,K00024	413839
1270	Moraxella_sp_CK7	M00532	Photorespiration	Pathway modules	Carbohydrate metabolism	Other carbohydrate metabolism	(K01601-K01602) K19269 K11517 K03781 K14272 K00600 K00830 (K15893,K15919) K15918 K00281+K00605+K00382+K02437	0.3	FALSE	K00281,K02437,K00605,K03781,K00382,K00600	351576,351574,351572,357012,413832,86697
1271	Moraxella_sp_CK7	M00013	Malonate semialdehyde pathway, propanoyl-CoA => acetyl-CoA	Pathway modules	Carbohydrate metabolism	Other carbohydrate metabolism	(K00248,K00232) (K07511,K14729) K05605 K23146 K00140	0.2	FALSE	K00140	339906
1272	Moraxella_sp_CK7	M00131	Inositol phosphate metabolism, Ins(1,3,4,5)P4 => Ins(1,3,4)P3 => myo-inositol	Pathway modules	Carbohydrate metabolism	Other carbohydrate metabolism	K01106 K01107 K01109 K01092	0.25	FALSE	K01092	181739
1273	Moraxella_sp_CK7	M00165	Reductive pentose phosphate cycle (Calvin cycle)	Pathway modules	Energy metabolism	Carbon fixation	K00855 (K01601-K01602) K00927 (K05298,K00150,K00134) (K01623,K01624) (K03841,K02446,K11532,K01086) K00615 (K01623,K01624) (K01100,K11532,K01086) K00615 (K01807,K01808)	0.727272727272727	FALSE	K00134,K03841,K00615,K01624,K00927,K01807	351446,339894,339820,339812,339814,457534,457551
1274	Moraxella_sp_CK7	M00166	Reductive pentose phosphate cycle, ribulose-5P => glyceraldehyde-3P	Pathway modules	Energy metabolism	Carbon fixation	K00855 (K01601-K01602) K00927 (K05298,K00150,K00134)	0.5	FALSE	K00134,K00927	351446,339814,457534
1275	Moraxella_sp_CK7	M00167	Reductive pentose phosphate cycle, glyceraldehyde-3P => ribulose-5P	Pathway modules	Energy metabolism	Carbon fixation	(K01623,K01624) (K03841,K02446,K11532,K01086) K00615 (K01623,K01624) (K01100,K11532,K01086) K00615 (K01807,K01808)	0.857142857142857	TRUE	K03841,K00615,K01624,K01807	339894,339820,339812,457551
1276	Moraxella_sp_CK7	M00168	CAM (Crassulacean acid metabolism), dark	Pathway modules	Energy metabolism	Carbon fixation	K01595 (K00025,K00026,K00024)	1	TRUE	K01595,K00024	457513
1277	Moraxella_sp_CK7	M00169	CAM (Crassulacean acid metabolism), light	Pathway modules	Energy metabolism	Carbon fixation	K00029 K01006	0.5	FALSE	K00029	339806
1278	Moraxella_sp_CK7	M00172	C4-dicarboxylic acid cycle, NADP - malic enzyme type	Pathway modules	Energy metabolism	Carbon fixation	K01595 K00051 K00029 K01006	0.5	FALSE	K00029,K01595	339806
1279	Moraxella_sp_CK7	M00171	C4-dicarboxylic acid cycle, NAD - malic enzyme type	Pathway modules	Energy metabolism	Carbon fixation	K01595 K14454 K14455 (K00025,K00026) K00028 (K00814,K14272) K01006	0.142857142857143	FALSE	K01595	457513
1280	Moraxella_sp_CK7	M00170	C4-dicarboxylic acid cycle, phosphoenolpyruvate carboxykinase type	Pathway modules	Energy metabolism	Carbon fixation	K01595 K14454 K14455 K01610	0.25	FALSE	K01595	457513
1281	Moraxella_sp_CK7	M00173	Reductive citrate cycle (Arnon-Buchanan cycle)	Pathway modules	Energy metabolism	Carbon fixation	(K00169+K00170+K00171+K00172,K03737) ((K01007,K01006) K01595,K01959+K01960,K01958) K00024 (K01676,K01679,K01677+K01678) (K00239+K00240-K00241-K00242,K00244+K00245-K00246-K00247,K18556+K18557+K18558+K18559+K18560) (K01902+K01903) (K00174+K00175-K00177-K00176) K00031 (K01681,K01682) (K15230+K15231,K15232+K15233 K15234)	0.636363636363636	FALSE	K01676,K01007,K00242,K00240,K00241,K01902,K01679,K01903,K00239,K01595,K00024,K01682	328788,32297,413837,413835,413838,413830,413945,413831,413836,457513,181705,99753
1282	Moraxella_sp_CK7	M00376	3-Hydroxypropionate bi-cycle	Pathway modules	Energy metabolism	Carbon fixation	(K02160+K01961+K01962+K01963) K14468 K14469 K15052 K05606 (K01847,K01848+K01849) (K14471+K14472) (K00239+K00240+K00241) K01679 K08691 K14449 K14470 K09709	0.230769230769231	FALSE	K02160,K01961,K01963,K00240,K00241,K01679,K00239,K01962	339809,339810,328841,413835,413838,413945,413836,366234
1283	Moraxella_sp_CK7	M00375	Hydroxypropionate-hydroxybutylate cycle	Pathway modules	Energy metabolism	Carbon fixation	(K01964+K15037+K15036) K15017 K15039 K15018 K15019 K15020 K05606 (K01848+K01849) (K15038,K15017) K14465 (K14466,K18861) K14534 K15016 K00626	0.0714285714285714	FALSE	K00626	181796,181802,181861,99767
1284	Moraxella_sp_CK7	M00374	Dicarboxylate-hydroxybutyrate cycle	Pathway modules	Energy metabolism	Carbon fixation	(K00169+K00170+K00171+K00172) K01007 K01595 K00024 (K01677+K01678) (K00239+K00240-K00241-K18860) (K01902+K01903) (K15038,K15017) K14465 (K14467,K18861) K14534 K15016 K00626	0.461538461538462	FALSE	K01007,K00240,K00241,K01902,K01903,K00239,K01595,K00626,K00024	32297,413835,413838,413830,413831,413836,457513,181796,181802,181861,181705,99767
1285	Moraxella_sp_CK7	M00377	Reductive acetyl-CoA pathway (Wood-Ljungdahl pathway)	Pathway modules	Energy metabolism	Carbon fixation	K00198 K05299-K15022 K01938 K01491 K00297 K15023 K14138+K00197+K00194	0.285714285714286	FALSE	K01491,K00297	351464
1286	Moraxella_sp_CK7	M00579	Phosphate acetyltransferase-acetate kinase pathway, acetyl-CoA => acetate	Pathway modules	Energy metabolism	Carbon fixation	(K00625,K13788,K15024) K00925	1	TRUE	K00625,K00925,K13788	328867,328868,181660,181659
1287	Moraxella_sp_CK7	M00620	Incomplete reductive citrate cycle, acetyl-CoA => oxoglutarate	Pathway modules	Energy metabolism	Carbon fixation	(K00169+K00170+K00171+K00172) (K01959+K01960) K00024 (K01677+K01678) (K18209+K18210) (K01902+K01903) (K00174+K00175+K00176+K00177)	0.285714285714286	FALSE	K01902,K01903,K00024	413830,413831,181705
1288	Moraxella_sp_CK7	M00357	Methanogenesis, acetate => methane	Pathway modules	Energy metabolism	Methane metabolism	((K00925 K00625),K01895) (K00193+K00197+K00194) (K00577+K00578+K00579+K00580+K00581-K00582-K00583+K00584) (K00399+K00401+K00402) (K22480+K22481+K22482,K03388+K03389+K03390,K08264+K08265,K03388+K03389+K03390+K14127+(K14126+K14128,K22516+K00125))	0.333333333333333	FALSE	K00625,K00925,K01895	328867,328868,413888,181659
1289	Moraxella_sp_CK7	M00346	Formaldehyde assimilation, serine pathway	Pathway modules	Energy metabolism	Methane metabolism	K00600 K00830 K00018 K11529 K01689 K01595 K00024 K08692+K14067 K08691	0.555555555555556	FALSE	K01689,K00018,K01595,K00024,K00600	343107,414024,457513,181705,86697
1290	Moraxella_sp_CK7	M00345	Formaldehyde assimilation, ribulose monophosphate pathway	Pathway modules	Energy metabolism	Methane metabolism	(((K08093,K13812) K08094),K13831) (K00850,K16370) K01624	0.333333333333333	FALSE	K01624	339812
1291	Moraxella_sp_CK7	M00344	Formaldehyde assimilation, xylulose monophosphate pathway	Pathway modules	Energy metabolism	Methane metabolism	K17100 K00863 K01624 K03841	0.5	FALSE	K03841,K01624	339894
1292	Moraxella_sp_CK7	M00531	Assimilatory nitrate reduction, nitrate => ammonia	Pathway modules	Energy metabolism	Nitrogen metabolism	(K00367,K10534,K00372-K00360) (K00366,K17877)	0.5	FALSE	K00372	328892
1293	Moraxella_sp_CK7	M00176	Assimilatory sulfate reduction, sulfate => H2S	Pathway modules	Energy metabolism	Sulfur metabolism	(K13811,K00958+K00860,K00955+K00957,K00956+K00957+K00860) K00390 (K00380+K00381,K00392)	0.666666666666667	FALSE	K00381,K00958,K00390	232910,232911,232908
1294	Moraxella_sp_CK7	M00596	Dissimilatory sulfate reduction, sulfate => H2S	Pathway modules	Energy metabolism	Sulfur metabolism	K00958 (K00394+K00395) (K11180+K11181)	0.333333333333333	FALSE	K00958	232911
1295	Moraxella_sp_CK7	M00144	NADH:quinone oxidoreductase, prokaryotes	Pathway modules	Energy metabolism	ATP synthesis	K00330+(K00331+K00332+K00333,K00331+K13378,K13380)+K00334+K00335+K00336+K00337+K00338+K00339+K00340+(K00341+K00342)+K00343	0.923076923076923	TRUE	K00337,K00336,K00334,K00331,K00330,K00340,K00341,K00343,K00342,K00338,K13378,K00339	328755,328756,328758,328760,328761,328752,328751,328749,328750,328754,328759,328753
1296	Moraxella_sp_CK7	M00149	Succinate dehydrogenase, prokaryotes	Pathway modules	Energy metabolism	ATP synthesis	K00241+(K00242,K18859,K18860)+K00239+K00240	1	TRUE	K00242,K00240,K00241,K00239	413837,413835,413838,413836
1297	Moraxella_sp_CK7	M00151	Cytochrome bc1 complex respiratory unit	Pathway modules	Energy metabolism	ATP synthesis	((K00412+K00413,K00410)+K00411),K03886+K03887+K03888,K03890+K03891+K03889	1	TRUE	K00413,K00412,K00411	328712,328711,328710
1298	Moraxella_sp_CK7	M00152	Cytochrome bc1 complex	Pathway modules	Energy metabolism	ATP synthesis	K00411+K00412+K00413+K00414+K00415+K00416+K00417+K00418+K00419+K00420	0.3	FALSE	K00413,K00412,K00411	328712,328711,328710
1299	Moraxella_sp_CK7	M00153	Cytochrome bd ubiquinol oxidase	Pathway modules	Energy metabolism	ATP synthesis	K00425+K00426+(K00424,K22501)	1	TRUE	K00426,K00425,K00424	406498,406497,406499
1300	Moraxella_sp_CK7	M00156	Cytochrome c oxidase, cbb3-type	Pathway modules	Energy metabolism	ATP synthesis	((K00404+K00405,K15862)+K00407+K00406)	1	TRUE	K00407,K00406,K00404,K00405	351598,351599,351596,351597
1301	Moraxella_sp_CK7	M00157	F-type ATPase, prokaryotes and chloroplasts	Pathway modules	Energy metabolism	ATP synthesis	K02111+K02112+K02113+K02114+K02115+K02108+K02109+K02110	1	TRUE	K02109,K02108,K02111,K02110,K02112,K02113,K02114,K02115	357026,357024,357028,357025,357030,357027,357031,357029
1302	Moraxella_sp_CK7	M00082	Fatty acid biosynthesis, initiation	Pathway modules	Lipid metabolism	Fatty acid metabolism	(K11262,(K02160+K01961,K11263)+(K01962+K01963,K18472)) (K00665,K00667+K00668,K11533,(K00645 (K00648,K18473)))	0.666666666666667	FALSE	K02160,K01961,K01963,K00645,K01962	339809,339810,328841,383611,366234
1303	Moraxella_sp_CK7	M00083	Fatty acid biosynthesis, elongation	Pathway modules	Lipid metabolism	Fatty acid metabolism	K00665,(K00667 K00668),K11533,((K00647,K09458) K00059 (K02372,K01716,K16363) (K00208,K02371,K10780,K00209))	1	TRUE	K02372,K00208,K09458,K00059	339874,32250,414029,457550,383612
1304	Moraxella_sp_CK7	M00873	Fatty acid biosynthesis in mitochondria, animals	Pathway modules	Lipid metabolism	Fatty acid metabolism	K18660 K03955+K00645 K09458 K11539+K13370 K22540 K07512	0.25	FALSE	K09458,K00645	414029
1305	Moraxella_sp_CK7	M00874	Fatty acid biosynthesis in mitochondria, fungi	Pathway modules	Lipid metabolism	Fatty acid metabolism	K11262 K03955+K00645 K09458 K00059 K22541 K07512	0.416666666666667	FALSE	K09458,K00059,K00645	414029,457550,383611,383612
1306	Moraxella_sp_CK7	M00086	beta-Oxidation, acyl-CoA synthesis	Pathway modules	Lipid metabolism	Fatty acid metabolism	K01897,K15013	1	TRUE	K01897	383603
1307	Moraxella_sp_CK7	M00087	beta-Oxidation	Pathway modules	Lipid metabolism	Fatty acid metabolism	(K00232,K00249,K00255,K06445,K09479) (((K01692,K07511,K13767) (K00022,K07516)),K01825,K01782,K07514,K07515,K10527) (K00632,K07508,K07509,K07513)	1	TRUE	K00249,K01692,K01825,K00632,K01782	339905,19962,413986,181803,181802,181860,181862,85774
1308	Moraxella_sp_CK7	M00104	Bile acid biosynthesis, cholesterol => cholate/chenodeoxycholate	Pathway modules	Lipid metabolism	Sterol biosynthesis	K00489 K12408 K07431 K00251 K00037 K00488 K08748 K01796 K10214 K12405 K08764 K11992	0.0833333333333333	FALSE	K01796	181863
1309	Moraxella_sp_CK7	M00088	Ketone body biosynthesis, acetyl-CoA => acetoacetate/3-hydroxybutyrate/acetone	Pathway modules	Lipid metabolism	Lipid metabolism	K00626 K01641 K01640 K00019 K01574	0.6	FALSE	K01640,K00626,K01574	413985,181796,181802,181861,395322,99767
1310	Moraxella_sp_CK7	M00098	Acylglycerol degradation	Pathway modules	Lipid metabolism	Lipid metabolism	(K01046,K12298,K16816,K13534,K14073,K14074,K14075,K14076,K22283,K14452,K22284,K14674,K14675,K17900) K01054	0.5	FALSE	K01046	328786
1311	Moraxella_sp_CK7	M00093	Phosphatidylethanolamine (PE) biosynthesis, PA => PS => PE	Pathway modules	Lipid metabolism	Lipid metabolism	K00981 (K00998,K17103) K01613	1	TRUE	K00981,K17103,K01613	339880,32303,413869
1312	Moraxella_sp_CK7	M00048	Inosine monophosphate biosynthesis, PRPP + glutamine => IMP	Pathway modules	Nucleotide metabolism	Purine metabolism	K00764 (K01945,K11787,K11788,K13713) (K00601,K11175,K08289,K11787,K01492) (K01952,(K23269+K23264+K23265),(K23270+K23265)) (K01933,K11787,K11788 (K01587,K11808,K01589 K01588)) (K01923,K01587,K13713) K01756 (K00602,(K01492,K06863 K11176))	1	TRUE	K01945,K00764,K01588,K01923,K00602,K11175,K01933,K01952,K01589,K01756	339832,356392,126443,126423,457533,181727,181726,388933,366247,99696
1313	Moraxella_sp_CK7	M00049	Adenine ribonucleotide biosynthesis, IMP => ADP,ATP	Pathway modules	Nucleotide metabolism	Purine metabolism	K01939 K01756 (K00939,K18532,K18533,K00944) (K00940,K00873,K12406)	1	TRUE	K00940,K01939,K00939,K01756	328878,339853,99739,99696
1314	Moraxella_sp_CK7	M00050	Guanine ribonucleotide biosynthesis IMP => GDP,GTP	Pathway modules	Nucleotide metabolism	Purine metabolism	K00088 K01951 K00942 (K00940,K18533,K00873,K12406)	1	TRUE	K00940,K00088,K01951,K00942	328878,339846,317530,85776
1315	Moraxella_sp_CK7	M00546	Purine degradation, xanthine => urea	Pathway modules	Nucleotide metabolism	Purine metabolism	(K00106,K00087+K13479+K13480,K13481+K13482,K11177+K11178+K13483) (K00365,K16838,K16839,K22879) (K13484,K07127 (K13485,K16838,K16840)) (K01466,K16842) K01477	0.2	FALSE	K11177,K13483,K11178	388944,388946,388945
1316	Moraxella_sp_CK7	M00051	Uridine monophosphate biosynthesis, glutamine (+ PRPP) => UMP	Pathway modules	Nucleotide metabolism	Pyrimidine metabolism	(K11540,(K11541 K01465),((K01954,K01955+K01956) (K00609+K00610,K00608) K01465)) (K00226,K00254,K17828) (K13421,K00762 K01591)	0.75	TRUE	K00254,K00609,K01591,K01955,K01956,K00762	356394,339893,328694,126432,126435,86735
1317	Moraxella_sp_CK7	M00052	Pyrimidine ribonucleotide biosynthesis, UMP => UDP/UTP,CDP/CTP	Pathway modules	Nucleotide metabolism	Pyrimidine metabolism	(K13800,K13809,K09903) (K00940,K18533) K01937	1	TRUE	K01937,K00940,K09903	343100,328878,339883
1318	Moraxella_sp_CK7	M00053	Pyrimidine deoxyribonuleotide biosynthesis, CDP/CTP => dCDP/dCTP,dTDP/dTTP	Pathway modules	Nucleotide metabolism	Pyrimidine metabolism	(K00524,K00525+K00526,K10807+K10808) (K00940,K18533) (K00527,K21636) K01494 K01520 (K00560,K13998) K00943 K00940	0.875	TRUE	K00940,K01520,K00560,K00943,K00525,K00526,K01494	328878,328776,413913,126418,99649,99676,85758
1319	Moraxella_sp_CK7	M00020	Serine biosynthesis, glycerate-3P => serine	Pathway modules	Amino acid metabolism	Serine and threonine metabolism	K00058 K00831 (K01079,K02203,K22305)	1	TRUE	K00831,K00058,K01079	351531,19951,126425
1320	Moraxella_sp_CK7	M00018	Threonine biosynthesis, aspartate => homoserine => threonine	Pathway modules	Amino acid metabolism	Serine and threonine metabolism	(K00928,K12524,K12525,K12526) K00133 (K00003,K12524,K12525) (K00872,K02204,K02203) K01733	1	TRUE	K00133,K02204,K01733,K00003,K00928	328740,413910,414060,181795,99655
1321	Moraxella_sp_CK7	M00033	Ectoine biosynthesis, aspartate => ectoine	Pathway modules	Amino acid metabolism	Serine and threonine metabolism	K00928 K00133 K00836 K06718 K06720	0.6	FALSE	K00133,K00836,K00928	328740,388947,99655
1322	Moraxella_sp_CK7	M00021	Cysteine biosynthesis, serine => cysteine	Pathway modules	Amino acid metabolism	Cysteine and methionine metabolism	(K00640,K23304) (K01738,K13034,K17069)	1	TRUE	K00640,K01738	99719
1323	Moraxella_sp_CK7	M00609	Cysteine biosynthesis, methionine => cysteine	Pathway modules	Amino acid metabolism	Cysteine and methionine metabolism	K00789 K17462 K01243 K07173 K17216 K17217	0.166666666666667	FALSE	K00789	99687
1324	Moraxella_sp_CK7	M00017	Methionine biosynthesis, apartate => homoserine => methionine	Pathway modules	Amino acid metabolism	Cysteine and methionine metabolism	(K00928,K12524,K12525) K00133 (K00003,K12524,K12525) (K00651,K00641) K01739 (K01760,K14155) (K00548,K24042,K00549)	0.714285714285714	FALSE	K00641,K00133,K00549,K00003,K00928	342764,328740,406509,181795,99655
1325	Moraxella_sp_CK7	M00034	Methionine salvage pathway	Pathway modules	Amino acid metabolism	Cysteine and methionine metabolism	K00789 K01611 K00797 ((K01243,K01244) K00899,K00772) K08963 (K16054,K08964 (K09880,K08965 K08966)) K08967 (K00815,K08969,K23977,K00832,K00838)	0.25	FALSE	K00832,K00789	32274
1326	Moraxella_sp_CK7	M00035	Methionine degradation	Pathway modules	Amino acid metabolism	Cysteine and methionine metabolism	K00789 (K00558,K17398,K17399) K01251 (K01697,K10150)	0.5	FALSE	K00789,K01251	99687.9
1327	Moraxella_sp_CK7	M00368	Ethylene biosynthesis, methionine => ethylene	Pathway modules	Amino acid metabolism	Cysteine and methionine metabolism	K00789 (K01762,K20772) K05933	0.333333333333333	FALSE	K00789	99687
1328	Moraxella_sp_CK7	M00019	Valine/isoleucine biosynthesis, pyruvate => valine / 2-oxobutanoate => isoleucine	Pathway modules	Amino acid metabolism	Branched-chain amino acid metabolism	K01652+(K01653,K11258) K00053 K01687 K00826	1	TRUE	K00053,K01652,K01653,K00826,K01687	339863,339865,339864,457548,99658
1329	Moraxella_sp_CK7	M00535	Isoleucine biosynthesis, pyruvate => 2-oxobutanoate	Pathway modules	Amino acid metabolism	Branched-chain amino acid metabolism	K09011 K01703+K01704 K00052	0.666666666666667	FALSE	K00052,K01704,K01703	351553,351551,351550
1330	Moraxella_sp_CK7	M00570	Isoleucine biosynthesis, threonine => 2-oxobutanoate => isoleucine	Pathway modules	Amino acid metabolism	Branched-chain amino acid metabolism	(K17989,K01754) K01652+(K01653,K11258) K00053 K01687 K00826	1	TRUE	K00053,K01652,K01653,K00826,K01754,K01687	339863,339865,339864,457548,457552,99658
1331	Moraxella_sp_CK7	M00432	Leucine biosynthesis, 2-oxoisovalerate => 2-oxoisocaproate	Pathway modules	Amino acid metabolism	Branched-chain amino acid metabolism	K01649 (K01702,K01703+K01704) K00052	1	TRUE	K00052,K01704,K01703,K01649	351553,351551,351550,85738
1332	Moraxella_sp_CK7	M00036	Leucine degradation, leucine => acetoacetate + acetyl-CoA	Pathway modules	Amino acid metabolism	Branched-chain amino acid metabolism	K00826 ((K00166+K00167,K11381)+K09699+K00382) (K00253,K00249) (K01968+K01969) (K05607,K13766) K01640	0.888888888888889	TRUE	K00249,K01968,K13766,K01969,K00253,K00382,K01640,K00826	339905,413984,413983,413982,413986,413832,413985,457548,181860,85774
1333	Moraxella_sp_CK7	M00016	Lysine biosynthesis, succinyl-DAP pathway, aspartate => lysine	Pathway modules	Amino acid metabolism	Lysine metabolism	(K00928,K12524,K12525,K12526) K00133 K01714 K00215 K00674 (K00821,K14267) K01439 K01778 (K01586,K12526)	1	TRUE	K00133,K01439,K00215,K01714,K01586,K01778,K14267,K00928,K00821,K00674	328740,32307,414048,126421,181657,181656,383600,99655,99757,99701
1334	Moraxella_sp_CK7	M00525	Lysine biosynthesis, acetyl-DAP pathway, aspartate => lysine	Pathway modules	Amino acid metabolism	Lysine metabolism	K00928 K00133 K01714 K00215 K05822 K00841 K05823 K01778 K01586	0.666666666666667	FALSE	K00133,K00215,K01714,K01586,K01778,K00928	328740,414048,126421,181657,181656,99655
1335	Moraxella_sp_CK7	M00526	Lysine biosynthesis, DAP dehydrogenase pathway, aspartate => lysine	Pathway modules	Amino acid metabolism	Lysine metabolism	(K00928,K12524,K12525,K12526) K00133 K01714 K00215 K03340 (K01586,K12526)	0.833333333333333	TRUE	K00133,K00215,K01714,K01586,K00928	328740,414048,126421,181657,99655
1336	Moraxella_sp_CK7	M00527	Lysine biosynthesis, DAP aminotransferase pathway, aspartate => lysine	Pathway modules	Amino acid metabolism	Lysine metabolism	(K00928,K12524,K12525,K12526) K00133 K01714 K00215 K10206 K01778 (K01586,K12526)	0.857142857142857	TRUE	K00133,K00215,K01714,K01586,K01778,K00928	328740,414048,126421,181657,181656,99655
1337	Moraxella_sp_CK7	M00032	Lysine degradation, lysine => saccharopine => acetoacetyl-CoA	Pathway modules	Amino acid metabolism	Lysine metabolism	K14157 K14085 K00825 (K15791+K00658+K00382) K00252 (K07514,(K07515,K07511) K00022)	0.111111111111111	FALSE	K00382,K00658	413832
1338	Moraxella_sp_CK7	M00028	Ornithine biosynthesis, glutamate => ornithine	Pathway modules	Amino acid metabolism	Arginine and proline metabolism	(K00618,K00619,K14681,K14682,K00620,K22477,K22478) ((K00930,K22478) K00145,K12659) (K00818,K00821) (K01438,K14677,K00620)	1	TRUE	K00145,K00620,K00930,K01438,K14682,K00821	351441,339897,328778,125485,388978,99757
1339	Moraxella_sp_CK7	M00844	Arginine biosynthesis, ornithine => arginine	Pathway modules	Amino acid metabolism	Arginine and proline metabolism	K00611 K01940 (K01755,K14681)	1	TRUE	K00611,K01755,K01940	351543,413925,126429
1340	Moraxella_sp_CK7	M00845	Arginine biosynthesis, glutamate => acetylcitrulline => arginine	Pathway modules	Amino acid metabolism	Arginine and proline metabolism	K22478 K00145 K00821 K09065 K01438 K01940 K01755	0.714285714285714	FALSE	K00145,K01755,K01940,K01438,K00821	351441,413925,126429,125485,99757
1341	Moraxella_sp_CK7	M00029	Urea cycle	Pathway modules	Amino acid metabolism	Arginine and proline metabolism	K01948 K00611 K01940 (K01755,K14681) K01476	0.6	FALSE	K00611,K01755,K01940	351543,413925,126429
1342	Moraxella_sp_CK7	M00015	Proline biosynthesis, glutamate => proline	Pathway modules	Amino acid metabolism	Arginine and proline metabolism	((K00931 K00147),K12657) K00286	1	TRUE	K00931,K00147,K00286	351443,181679,366236
1343	Moraxella_sp_CK7	M00026	Histidine biosynthesis, PRPP => histidine	Pathway modules	Amino acid metabolism	Histidine metabolism	(K00765-K02502) (K01523 K01496,K11755,K14152) (K01814,K24017) (K02501+K02500,K01663) ((K01693 K00817 (K04486,K05602,K18649)),(K01089 K00817)) (K00013,K14152)	0.875	TRUE	K00817,K01496,K02501,K02502,K11755,K01814,K02500,K00765,K00013,K01693	322158,342748,357037,339854,32321,413934,413911,181751,181749,94083
1344	Moraxella_sp_CK7	M00022	Shikimate pathway, phosphoenolpyruvate + erythrose-4P => chorismate	Pathway modules	Amino acid metabolism	Aromatic amino acid metabolism	(K01626,K03856,K13853) (((K01735,K13829) ((K03785,K03786) K00014,K13832)),K13830) ((K00891,K13829) (K00800,K24018),K13830) K01736	1	TRUE	K01736,K01735,K01626,K03786,K00891,K00800,K24018,K00014	351533,328821,339835,339808,328822,32319,126414
1345	Moraxella_sp_CK7	M00023	Tryptophan biosynthesis, chorismate => tryptophan	Pathway modules	Amino acid metabolism	Aromatic amino acid metabolism	(((K01657+K01658,K13503,K13501,K01656) K00766),K13497) (((K01817,K24017) (K01656,K01609)),K13498,K13501) (K01695+(K01696,K06001),K01694)	0.9	TRUE	K01658,K01695,K01696,K01817,K00766,K01609	343114,328842,328844,328847,457562,457563,457564
1346	Moraxella_sp_CK7	M00024	Phenylalanine biosynthesis, chorismate => phenylpyruvate => phenylalanine	Pathway modules	Amino acid metabolism	Aromatic amino acid metabolism	((K01850,K04092,K14187,K04093,K04516,K06208,K06209) (K01713,K04518,K05359),K14170) (K00832,K00838)	1	TRUE	K04518,K00832,K14170	32322.3
1347	Moraxella_sp_CK7	M00025	Tyrosine biosynthesis, chorismate => HPP => tyrosine	Pathway modules	Amino acid metabolism	Aromatic amino acid metabolism	(((K01850,K04092,K14170,K04093,K04516,K06208,K06209) (K04517,K00211)),K14187) (K00832,K00838)	1	TRUE	K04517,K00832,K14170	32319,32273,32322
1348	Moraxella_sp_CK7	M00040	Tyrosine biosynthesis, chorismate => arogenate => tyrosine	Pathway modules	Amino acid metabolism	Aromatic amino acid metabolism	(K01850,K04092,K14170) (K00832,K15849) (K00220,K24018,K15227)	1	TRUE	K24018,K00832,K14170	32319,32273,32322
1349	Moraxella_sp_CK7	M00044	Tyrosine degradation, tyrosine => homogentisate	Pathway modules	Amino acid metabolism	Aromatic amino acid metabolism	(K00815,K00838,K00832,K03334) K00457 K00451 K01800 (K01555,K16171)	0.2	FALSE	K00832	32273
1350	Moraxella_sp_CK7	M00533	Homoprotocatechuate degradation, homoprotocatechuate => 2-oxohept-3-enedioate	Pathway modules	Amino acid metabolism	Aromatic amino acid metabolism	K00455 K00151 K01826 K05921	0.25	FALSE	K01826	181804
1351	Moraxella_sp_CK7	M00027	GABA (gamma-Aminobutyrate) shunt	Pathway modules	Amino acid metabolism	Other amino acid metabolism	K01580 (K13524,K07250,K00823,K16871) (K00135,K00139,K17761)	0.333333333333333	FALSE	K00135	406506
1352	Moraxella_sp_CK7	M00118	Glutathione biosynthesis, glutamate => glutathione	Pathway modules	Amino acid metabolism	Other amino acid metabolism	(K11204+K11205,K01919) (K21456,K01920)	1	TRUE	K01919,K01920	317533
1353	Moraxella_sp_CK7	M00060	KDO2-lipid A biosynthesis, Raetz pathway, LpxL-LpxM type	Pathway modules	Glycan metabolism	Lipopolysaccharide metabolism	K00677 K02535 K02536 (K03269,K09949) K00748 K00912 K02527 K02517 K02560	0.888888888888889	TRUE	K02536,K00748,K03269,K02517,K00677,K00912,K02527,K02535	339875,339834,339819,328726,339873,32288,457539,395324,86746
1354	Moraxella_sp_CK7	M00866	KDO2-lipid A biosynthesis, Raetz pathway, non-LpxL-LpxM type	Pathway modules	Glycan metabolism	Lipopolysaccharide metabolism	K00677 (K02535,K16363) K02536 (K03269,K09949) K00748 K00912 K02527 K02517 K09778	0.888888888888889	TRUE	K02536,K00748,K03269,K02517,K00677,K00912,K02527,K02535	339875,339834,339819,328726,339873,32288,457539,395324,86746
1355	Moraxella_sp_CK7	M00867	KDO2-lipid A modification pathway	Pathway modules	Glycan metabolism	Lipopolysaccharide metabolism	K12977 K03760 K23082+K23083 K23159 K09953	0.4	FALSE	K03760,K23159	414019
1356	Moraxella_sp_CK7	M00063	CMP-KDO biosynthesis	Pathway modules	Glycan metabolism	Lipopolysaccharide metabolism	K06041 K01627 K03270 K00979	1	TRUE	K03270,K06041,K01627,K00979	328682,328683,343101,32287
1357	Moraxella_sp_CK7	M00923	UDP-L-FucNAm biosynthesis	Pathway modules	Glycan metabolism	Lipopolysaccharide metabolism	K15894 K19068 K24258 K24259	0.25	FALSE	K15894	322184
1358	Moraxella_sp_CK7	M00127	Thiamine biosynthesis, prokaryotes, AIR (+ DXP/tyrosine) => TMP/TPP	Pathway modules	Metabolism of cofactors and vitamins	Cofactor and vitamin metabolism	K03148+K03154 K03151 K03150 K03149 K03147 ((K00941 K00788),K14153,K21219) K00946	0.5625	FALSE	K00788,K00946,K03147,K03149,K03154	32264,413898,414046,181712,181650
1359	Moraxella_sp_CK7	M00895	Thiamine biosynthesis, prokaryotes, AIR (+ DXP/glycine) => TMP/TPP	Pathway modules	Metabolism of cofactors and vitamins	Cofactor and vitamin metabolism	K03148+K03154 K03151 K03153 K03149 K10810 K03147 K00941 K00788 K00946	0.5	FALSE	K00788,K00946,K03147,K03149,K03154	32264,413898,414046,181712,181650
1360	Moraxella_sp_CK7	M00896	Thiamine biosynthesis, archaea, AIR (+ NAD+) => TMP/TPP	Pathway modules	Metabolism of cofactors and vitamins	Cofactor and vitamin metabolism	K22699 K03147 (K00941 (K00788,K21220),K21219) K00946	0.6	FALSE	K00788,K00946,K03147	32264,413898,414046
1361	Moraxella_sp_CK7	M00897	Thiamine biosynthesis, plants, AIR (+ NAD+) => TMP/thiamine/TPP	Pathway modules	Metabolism of cofactors and vitamins	Cofactor and vitamin metabolism	K03146 K03147 K14153 K22911 K00949	0.2	FALSE	K03147	414046
1362	Moraxella_sp_CK7	M00899	Thiamine salvage pathway, HMP/HET => TMP	Pathway modules	Metabolism of cofactors and vitamins	Cofactor and vitamin metabolism	K00878 ((K00941 K00788),K14153,K21219)	0.333333333333333	FALSE	K00788	32264
1363	Moraxella_sp_CK7	M00125	Riboflavin biosynthesis, plants and bacteria, GTP => riboflavin/FMN/FAD	Pathway modules	Metabolism of cofactors and vitamins	Cofactor and vitamin metabolism	(K01497,K14652) (K01498 K00082,K11752) (K22912,K20860,K20861,K20862,K21063,K21064) (K02858,K14652) K00794 K00793 (K20884 K22949,K11753)	0.857142857142857	TRUE	K00793,K00794,K11752,K01497,K11753,K14652	414064,413900,414065,181741,181690,388957
1364	Moraxella_sp_CK7	M00911	Riboflavin biosynthesis, fungi, GTP => riboflavin/FMN/FAD	Pathway modules	Metabolism of cofactors and vitamins	Cofactor and vitamin metabolism	K01497 K14654 K14655 -- K02858 K00794 K00793 K00861 K00953	0.333333333333333	FALSE	K00793,K00794,K01497	414064,413900,181741
1365	Moraxella_sp_CK7	M00124	Pyridoxal-P biosynthesis, erythrose-4P => pyridoxal-P	Pathway modules	Metabolism of cofactors and vitamins	Cofactor and vitamin metabolism	K03472 K03473 K00831 K00097 K03474 K00275	0.833333333333333	TRUE	K03473,K00831,K00275,K03474,K00097	328857,351531,339844,413878,99724
1366	Moraxella_sp_CK7	M00115	NAD biosynthesis, aspartate => quinolinate => NAD	Pathway modules	Metabolism of cofactors and vitamins	Cofactor and vitamin metabolism	(K00278,K06989) K03517 K00767 (K00969,K06210) (K01916,K01950)	1	TRUE	K03517,K00278,K01950,K01916,K00969,K00767	328815,126419,125480,181661,86732
1367	Moraxella_sp_CK7	M00912	NAD biosynthesis, tryptophan => quinolinate => NAD	Pathway modules	Metabolism of cofactors and vitamins	Cofactor and vitamin metabolism	(K00453,K00463) (K01432,K14263,K07130) K00486 K01556 K00452 K00767 (K00969,K06210) (K01916,K01950)	0.375	FALSE	K01950,K01916,K00969,K00767	125480,181661,86732
1368	Moraxella_sp_CK7	M00119	Pantothenate biosynthesis, valine/L-aspartate => pantothenate	Pathway modules	Metabolism of cofactors and vitamins	Cofactor and vitamin metabolism	K00826 K00606 K00077 K01579 (K01918,K13799)	1	TRUE	K01579,K00077,K01918,K00606,K00826	342777,343119,414009,414008,457548
1369	Moraxella_sp_CK7	M00913	Pantothenate biosynthesis, 2-oxoisovalerate/spermine => pantothenate	Pathway modules	Metabolism of cofactors and vitamins	Cofactor and vitamin metabolism	K00606 K00077 K13367 K00128 K01918	0.6	FALSE	K00077,K01918,K00606	343119,414009,414008
1370	Moraxella_sp_CK7	M00120	Coenzyme A biosynthesis, pantothenate => CoA	Pathway modules	Metabolism of cofactors and vitamins	Cofactor and vitamin metabolism	(K00867,K03525,K01947,K09680) ((K01922,K21977) K01598,K13038) (K02318,(K00954,K02201) K00859)	1	TRUE	K00954,K00859,K13038,K03525	328782,413843,181757,181744
1371	Moraxella_sp_CK7	M00914	Coenzyme A biosynthesis, archaea, 2-oxoisovalerate => 4-phosphopantoate => CoA	Pathway modules	Metabolism of cofactors and vitamins	Cofactor and vitamin metabolism	K00606 K00077 K06982 K09722 K13038 K02201 K09735	0.428571428571429	FALSE	K00077,K00606,K13038	343119,414008,181757
1372	Moraxella_sp_CK7	M00572	Pimeloyl-ACP biosynthesis, BioC-BioH pathway, malonyl-ACP => pimeloyl-ACP	Pathway modules	Metabolism of cofactors and vitamins	Cofactor and vitamin metabolism	K02169 (K00647,K09458) K00059 K02372 K00208 (K02170,K09789,K19560,K19561)	0.666666666666667	FALSE	K02372,K00208,K09458,K00059	339874,32250,414029,457550,383612
1373	Moraxella_sp_CK7	M00123	Biotin biosynthesis, pimeloyl-ACP/CoA => biotin	Pathway modules	Metabolism of cofactors and vitamins	Cofactor and vitamin metabolism	K00652 ((K00833,K19563) K01935,K19562) K01012	1	TRUE	K01935,K00652,K01012,K00833	343120,413803,413802,85752
1374	Moraxella_sp_CK7	M00573	Biotin biosynthesis, BioI pathway, long-chain-acyl-ACP => pimeloyl-ACP => biotin	Pathway modules	Metabolism of cofactors and vitamins	Cofactor and vitamin metabolism	K16593 K00652 K19563 K01935 K01012	0.6	FALSE	K01935,K00652,K01012	343120,413803,413802
1375	Moraxella_sp_CK7	M00577	Biotin biosynthesis, BioW pathway, pimelate => pimeloyl-CoA => biotin	Pathway modules	Metabolism of cofactors and vitamins	Cofactor and vitamin metabolism	K01906 K00652 (K00833,K19563) K01935 K01012	0.8	TRUE	K01935,K00652,K01012,K00833	343120,413803,413802,85752
1376	Moraxella_sp_CK7	M00881	Lipoic acid biosynthesis, plants and bacteria, octanoyl-ACP => dihydrolipoyl-E2/H	Pathway modules	Metabolism of cofactors and vitamins	Cofactor and vitamin metabolism	K03801 K03644	0.5	FALSE	K03644	99752
1377	Moraxella_sp_CK7	M00882	Lipoic acid biosynthesis, eukaryotes, octanoyl-ACP => dihydrolipoyl-H	Pathway modules	Metabolism of cofactors and vitamins	Cofactor and vitamin metabolism	K23735 K03644	0.5	FALSE	K03644	99752
1378	Moraxella_sp_CK7	M00883	Lipoic acid biosynthesis, animals and bacteria, octanoyl-ACP => dihydrolipoyl-H => dihydrolipoyl-E2	Pathway modules	Metabolism of cofactors and vitamins	Cofactor and vitamin metabolism	(K23735,K23734) K03644 (K10105,K16869)	0.333333333333333	FALSE	K03644	99752
1379	Moraxella_sp_CK7	M00884	Lipoic acid biosynthesis, octanoyl-CoA => dihydrolipoyl-E2	Pathway modules	Metabolism of cofactors and vitamins	Cofactor and vitamin metabolism	K23750 K03644	0.5	FALSE	K03644	99752
1380	Moraxella_sp_CK7	M00126	Tetrahydrofolate biosynthesis, GTP => THF	Pathway modules	Metabolism of cofactors and vitamins	Cofactor and vitamin metabolism	(K01495,K09007,K22391) (K01077,K01113,(K08310,K19965)) ((K13939,(K13940,K01633 K00950) K00796),(K01633 K13941)) (K11754,K20457) (K00287,K13998)	1	TRUE	K11754,K01495,K01633,K00287,K00950,K00796,K01113	328840,32249,32317,413914,414007,126410,388973
1381	Moraxella_sp_CK7	M00840	Tetrahydrofolate biosynthesis, mediated by ribA and trpF, GTP => THF	Pathway modules	Metabolism of cofactors and vitamins	Cofactor and vitamin metabolism	K14652 K22100 -- K01633 K13941 K22099 K00287	0.428571428571429	FALSE	K01633,K00287,K14652	32317,413914,388957
1382	Moraxella_sp_CK7	M00841	Tetrahydrofolate biosynthesis, mediated by PTPS, GTP => THF	Pathway modules	Metabolism of cofactors and vitamins	Cofactor and vitamin metabolism	K01495 K22101 K13941 K11754 K13998	0.4	FALSE	K11754,K01495	328840
1383	Moraxella_sp_CK7	M00842	Tetrahydrobiopterin biosynthesis, GTP => BH4	Pathway modules	Metabolism of cofactors and vitamins	Cofactor and vitamin metabolism	K01495 K01737 K00072	0.666666666666667	FALSE	K01737,K01495	328688
1384	Moraxella_sp_CK7	M00843	L-threo-Tetrahydrobiopterin biosynthesis, GTP => L-threo-BH4	Pathway modules	Metabolism of cofactors and vitamins	Cofactor and vitamin metabolism	K01495 K01737 K17745	0.666666666666667	FALSE	K01737,K01495	328688
1385	Moraxella_sp_CK7	M00880	Molybdenum cofactor biosynthesis, GTP => molybdenum cofactor	Pathway modules	Metabolism of cofactors and vitamins	Cofactor and vitamin metabolism	((K03639 K03637),K20967) (K03635,K21142) (((K03831,K03638) K03750),K15376)	0.8	TRUE	K03639,K03637,K03635,K03750	388940,388939,388937,388941
1386	Moraxella_sp_CK7	M00140	C1-unit interconversion, prokaryotes	Pathway modules	Metabolism of cofactors and vitamins	Cofactor and vitamin metabolism	K00600 (K01491,(K00300 K01500)) K01938	0.666666666666667	FALSE	K01491,K00600	351464
1387	Moraxella_sp_CK7	M00141	C1-unit interconversion, eukaryotes	Pathway modules	Metabolism of cofactors and vitamins	Cofactor and vitamin metabolism	K00600 (K00288,(K13403 K13402))	0.5	FALSE	K00600	86697
1388	Moraxella_sp_CK7	M00846	Siroheme biosynthesis, glutamyl-tRNA => siroheme	Pathway modules	Metabolism of cofactors and vitamins	Cofactor and vitamin metabolism	K02492 K01845 K01698 K01749 (K01719,K13542,K13543) (K02302,(K00589,K02303,K02496,K13542,K13543)+K02304-K03794)	1	TRUE	K01698,K02304,K02302,K02303,K01749,K02492,K01719,K01845	328772,232907,413922,414015,413921,181828
1389	Moraxella_sp_CK7	M00868	Heme biosynthesis, animals and fungi, glycine => heme	Pathway modules	Metabolism of cofactors and vitamins	Cofactor and vitamin metabolism	K00643 K01698 K01749 K01719 K01599 K00228 K00231 K01772	0.75	TRUE	K01772,K01599,K01698,K00228,K01749,K01719	342762,351442,328772,320671,413922,413921
1390	Moraxella_sp_CK7	M00121	Heme biosynthesis, plants and bacteria, glutamate => heme	Pathway modules	Metabolism of cofactors and vitamins	Cofactor and vitamin metabolism	K01885 K02492 K01845 K01698 K01749 (K01719,K13542,K13543) K01599 (K00228,K02495) (K00230,K00231,K08973) K01772	1	TRUE	K01772,K01599,K01698,K00228,K08973,K02495,K01749,K02492,K01885,K01719,K01845	342762,351442,328772,320671,413804,414039,413922,414015,413901,413921,181828,99708
1391	Moraxella_sp_CK7	M00926	Heme biosynthesis, bacteria, glutamyl-tRNA => coproporphyrin III => heme	Pathway modules	Metabolism of cofactors and vitamins	Cofactor and vitamin metabolism	K02492 K01845 K01698 K01749 (K01719,K13542) K01599 K00231 K01772 K00435	0.777777777777778	TRUE	K01772,K01599,K01698,K01749,K02492,K01719,K01845	342762,351442,328772,413922,414015,413921,181828
1392	Moraxella_sp_CK7	M00924	Cobalamin biosynthesis, anaerobic, uroporphyrinogen III => sirohydrochlorin => cobyrinate a,c-diamide	Pathway modules	Metabolism of cofactors and vitamins	Cofactor and vitamin metabolism	(K02302,(K02303,K13542) K02304) (K02190,K03795,K22011) K03394 (K05934,K13541,K21479) K05936 (K02189,K13541) K02188 K05895 (K02191 K03399,K00595) K06042 K02224	0.166666666666667	FALSE	K02304,K02302,K02303	232907
1393	Moraxella_sp_CK7	M00925	Cobalamin biosynthesis, aerobic, uroporphyrinogen III => precorrin 2 => cobyrinate a,c-diamide	Pathway modules	Metabolism of cofactors and vitamins	Cofactor and vitamin metabolism	(K02303,K13542) (K03394,K13540) K02229 (K05934,K13540,K13541) K05936 K02228 K05895 K00595 K06042 K02224 K02230+K09882+K09883	0.0909090909090909	FALSE	K02303	232907
1394	Moraxella_sp_CK7	M00122	Cobalamin biosynthesis, cobyrinate a,c-diamide => cobalamin	Pathway modules	Metabolism of cofactors and vitamins	Cofactor and vitamin metabolism	(K00798,K19221) K02232 (K02225,K02227) K02231 K00768 (K02226,K22316) K02233	0.142857142857143	FALSE	K00798	339848
1395	Moraxella_sp_CK7	M00117	Ubiquinone biosynthesis, prokaryotes, chorismate (+ polyprenyl-PP) => ubiquinol	Pathway modules	Metabolism of cofactors and vitamins	Cofactor and vitamin metabolism	(K03181,K18240) K03179 (K03182+K03186) K18800 K00568 K03185 K03183 K03184 K00568	0.555555555555556	FALSE	K03183,K00568,K03179,K03181	32330,413999,181728,86696
1396	Moraxella_sp_CK7	M00128	Ubiquinone biosynthesis, eukaryotes, 4-hydroxybenzoate + polyprenyl-PP => ubiquinol	Pathway modules	Metabolism of cofactors and vitamins	Cofactor and vitamin metabolism	K06125 K06126 K00591 -- -- K06127 K06134 K00591	0.125	FALSE	K06134	328871
1397	Moraxella_sp_CK7	M00116	Menaquinone biosynthesis, chorismate (+ polyprenyl-PP) => menaquinol	Pathway modules	Metabolism of cofactors and vitamins	Cofactor and vitamin metabolism	K02552 K02551 K08680 K02549 K01911 K01661 K19222 K02548 K03183	0.222222222222222	FALSE	K02548,K03183	19968.3
1398	Moraxella_sp_CK7	M00095	C5 isoprenoid biosynthesis, mevalonate pathway	Pathway modules	Biosynthesis of terpenoids and polyketides	Terpenoid backbone biosynthesis	K00626 K01641 K00021 K00869 (K00938,K13273) K01597 K01823	0.142857142857143	FALSE	K00626	181796,181802,181861,99767
1399	Moraxella_sp_CK7	M00849	C5 isoprenoid biosynthesis, mevalonate pathway, archaea	Pathway modules	Biosynthesis of terpenoids and polyketides	Terpenoid backbone biosynthesis	K00626 K01641 (K00021,K00054) ((K00869 K17942),(K18689 K18690 K22813)) K06981 K01823	0.142857142857143	FALSE	K00626	181796,181802,181861,99767
1400	Moraxella_sp_CK7	M00096	C5 isoprenoid biosynthesis, non-mevalonate pathway	Pathway modules	Biosynthesis of terpenoids and polyketides	Terpenoid backbone biosynthesis	K01662 K00099 (K00991,K12506) K00919 (K01770,K12506) K03526 K03527 K01823	0.625	FALSE	K00099,K00919,K01662,K03526,K03527	339879,342773,181740,182887,85777
1401	Moraxella_sp_CK7	M00364	C10-C20 isoprenoid biosynthesis, bacteria	Pathway modules	Biosynthesis of terpenoids and polyketides	Terpenoid backbone biosynthesis	K01823 (K00795,K13789,K13787)	0.5	FALSE	K00795	366242
1402	Moraxella_sp_CK7	M00793	dTDP-L-rhamnose biosynthesis	Pathway modules	Biosynthesis of terpenoids and polyketides	Polyketide sugar unit biosynthesis	K00973 K01710 (K01790 K00067,K23987)	0.666666666666667	FALSE	K01710,K00973	99778
1403	Moraxella_sp_CK7	M00848	Aurachin biosynthesis, anthranilate => aurachin A	Pathway modules	Biosynthesis of other secondary metabolites	Biosynthesis of other antibiotics	K09460 K02078+K14245+K14246+K22798 K22799 K22800 K21272 K21271 K22801 K22802	0.03125	FALSE	K02078	383613
1404	Moraxella_sp_CK7	M00878	Phenylacetate degradation, phenylaxetate => acetyl-CoA/succinyl-CoA	Pathway modules	Xenobiotics biodegradation	Aromatics degradation	K01912 K02609+K02610+K02611+K02612+K02613 K15866 K02618 K02615 K01692 K00074	0.428571428571429	FALSE	K01692,K15866,K00074	19962.2
1405	Moraxella_sp_CK7	M00575	Pertussis pathogenicity signature, T1SS	Signature modules	Gene set	Pathogenicity	K22944 K11004 K07389 K11003 K12340	0.2	FALSE	K12340	414045
1406	Moraxella_sp_CK7	M00745	Imipenem resistance, repression of porin OprD	Signature modules	Gene set	Drug resistance	(K18072 K18073),(K07644 K07665),K18297 K18093	0.333333333333333	FALSE	K07665	364390
1407	Moraxella_sp_CK7	M00718	Multidrug resistance, efflux pump MexAB-OprM	Signature modules	Gene set	Drug resistance	K18131 K03585+K18138+K18139	0.5	FALSE	K18138,K18139,K03585	328769,328770,328768
1408	Moraxella_sp_CK7	M00643	Multidrug resistance, efflux pump MexXY-OprM	Signature modules	Gene set	Drug resistance	K18129 K18094+K18095+K18139	0.166666666666667	FALSE	K18139	328770
1409	Moraxella_sp_CK7	M00769	Multidrug resistance, efflux pump MexPQ-OpmE	Signature modules	Gene set	Drug resistance	K18304 K19591 K19595+K19594+K19593	0.333333333333333	FALSE	K19591	343103
1410	Moraxella_sp_CK7	M00696	Multidrug resistance, efflux pump AcrEF-TolC	Signature modules	Gene set	Drug resistance	K18140 K18141+K18142+K12340	0.166666666666667	FALSE	K12340	414045
1411	Moraxella_sp_CK7	M00697	Multidrug resistance, efflux pump MdtEF-TolC	Signature modules	Gene set	Drug resistance	K07690 K18898+K18899+K12340	0.166666666666667	FALSE	K12340	414045
1412	Moraxella_sp_CK7	M00611	Oxygenic photosynthesis in plants and cyanobacteria	Signature modules	Module set	Metabolic capacity	(M00161,M00163) M00165	0.363636363636364	FALSE	K00134,K03841,K00615,K01624,K00927,K01807	351446,339894,339820,339812,339814,457534,457551
1413	Moraxella_sp_CK7	M00612	Anoxygenic photosynthesis in purple bacteria	Signature modules	Module set	Metabolic capacity	M00597 M00165	0.363636363636364	FALSE	K00134,K03841,K00615,K01624,K00927,K01807	351446,339894,339820,339812,339814,457534,457551
1414	Moraxella_sp_CK7	M00613	Anoxygenic photosynthesis in green nonsulfur bacteria	Signature modules	Module set	Metabolic capacity	M00597 M00376	0.115384615384615	FALSE	K01676,K02160,K01961,K01963,K00242,K00240,K00241,K01679,K00239,K01962	328788,339809,339810,328841,413837,413835,413838,413945,413836,366234
1415	Moraxella_sp_CK7	M00614	Anoxygenic photosynthesis in green sulfur bacteria	Signature modules	Module set	Metabolic capacity	M00598 M00173	0.318181818181818	FALSE	K01676,K01007,K00242,K00240,K00241,K01902,K01679,K01903,K00239,K01595,K00024,K01682	328788,32297,413837,413835,413838,413830,413945,413831,413836,457513,181705,99753
1416	Moraxella_sp_CK7	M00617	Methanogen	Signature modules	Module set	Metabolic capacity	M00567,M00357,M00356,M00563	0.333333333333333	FALSE	K00625,K00925,K01895,K13788	328867,328868,413888,181660,181659
1417	Moraxella_sp_CK7	M00618	Acetogen	Signature modules	Module set	Metabolic capacity	M00377 M00579	0.642857142857143	FALSE	K00625,K01491,K00925,K13788,K00297	328867,351463,328868,181660,181659,85743
1418	Moraxella_sp_CK7	M00615	Nitrate assimilation	Signature modules	Module set	Metabolic capacity	(K02575,K15576+K15577+K15578-K15579) M00531	0.75	TRUE	K02575,K00372	328894
1419	Moraxella_sp_CK7	M00616	Sulfate-sulfur assimilation	Signature modules	Module set	Metabolic capacity	(K02048,K23163)+K02046+K02047+K02045 M00176	0.708333333333333	FALSE	K02045,K02047,K02046,K00381,K00958,K00390	232912,232913,232914,232910,232911,232908
1420	Thermodesulfovibrio_sp_GURE2	M00001	Glycolysis (Embden-Meyerhof pathway), glucose => pyruvate	Pathway modules	Carbohydrate metabolism	Central carbohydrate metabolism	(K00844,K12407,K00845,K00886,K08074,K00918) (K01810,K06859,K13810,K15916) (K00850,K16370,K21071,K00918) (K01623,K01624,K11645,K16305,K16306) K01803 ((K00134,K00150) K00927,K11389) (K01834,K15633,K15634,K15635) K01689 (K00873,K12406)	0.9	TRUE	K01689,K00845,K00134,K00927,K01803,K15635,K01810,K01624,K00873	211961,207196,75685,75684,421070,149977,130229,121862,474155,106822
1421	Thermodesulfovibrio_sp_GURE2	M00002	Glycolysis, core module involving three-carbon compounds	Pathway modules	Carbohydrate metabolism	Central carbohydrate metabolism	K01803 ((K00134,K00150) K00927,K11389) (K01834,K15633,K15634,K15635) K01689 (K00873,K12406)	1	TRUE	K01689,K00134,K00927,K01803,K15635,K00873	211961,75685,75684,421070,149977,130229,106822
1422	Thermodesulfovibrio_sp_GURE2	M00003	Gluconeogenesis, oxaloacetate => fructose-6P	Pathway modules	Carbohydrate metabolism	Central carbohydrate metabolism	(K01596,K01610) K01689 (K01834,K15633,K15634,K15635) K00927 (K00134,K00150) K01803 ((K01623,K01624,K11645) (K03841,K02446,K11532,K01086,K04041),K01622)	0.875	TRUE	K01689,K00134,K00927,K01803,K02446,K15635,K01624	211961,75685,75684,421070,121853,149977,130229,474155
1423	Thermodesulfovibrio_sp_GURE2	M00307	Pyruvate oxidation, pyruvate => acetyl-CoA	Pathway modules	Carbohydrate metabolism	Central carbohydrate metabolism	((K00163,K00161+K00162)+K00627+K00382-K13997),K00169+K00170+K00171+(K00172,K00189),K03737	1	TRUE	K00382,K00169,K00171,K00170,K00172	229809,231933,231934,231932,231935
1424	Thermodesulfovibrio_sp_GURE2	M00009	Citrate cycle (TCA cycle, Krebs cycle)	Pathway modules	Carbohydrate metabolism	Central carbohydrate metabolism	(K01647,K05942) (K01681,K01682) (K00031,K00030) (K00164+K00658+K00382,K00174+K00175-K00177-K00176) (K01902+K01903,K01899+K01900,K18118) (K00234+K00235+K00236+K00237,K00239+K00240+K00241-(K00242,K18859,K18860),K00244+K00245+K00246-K00247) (K01676,K01679,K01677+K01678) (K00026,K00025,K00024,K00116)	0.625	FALSE	K00177,K00175,K00242,K00240,K00241,K00382,K00239,K00174,K00024,K01677,K01678,K00176,K00030,K00031	355089,355090,210465,210467,210466,229809,210468,435301,435300,153429,153738,153739,280447,396583,101333
1425	Thermodesulfovibrio_sp_GURE2	M00010	Citrate cycle, first carbon oxidation, oxaloacetate => 2-oxoglutarate	Pathway modules	Carbohydrate metabolism	Central carbohydrate metabolism	(K01647,K05942) (K01681,K01682) (K00031,K00030)	0.333333333333333	FALSE	K00030,K00031	101333
1426	Thermodesulfovibrio_sp_GURE2	M00011	Citrate cycle, second carbon oxidation, 2-oxoglutarate => oxaloacetate	Pathway modules	Carbohydrate metabolism	Central carbohydrate metabolism	(K00164+K00658+K00382,K00174+K00175-K00177-K00176) (K01902+K01903,K01899+K01900,K18118) (K00234+K00235+K00236+K00237,K00239+K00240+K00241-(K00242,K18859,K18860),K00244+K00245+K00246-K00247) (K01676,K01679,K01677+K01678) (K00026,K00025,K00024,K00116)	0.8	TRUE	K00177,K00175,K00242,K00240,K00241,K00382,K00239,K00174,K00024,K01677,K01678,K00176	355089,355090,210465,210467,210466,229809,210468,435301,435300,153429,153738,153739,280447,396583
1427	Thermodesulfovibrio_sp_GURE2	M00004	Pentose phosphate pathway (Pentose phosphate cycle)	Pathway modules	Carbohydrate metabolism	Central carbohydrate metabolism	(K13937,((K00036,K19243) (K01057,K07404))) K00033 K01783 (K01807,K01808) K00615 K00616 (K01810,K06859,K13810,K15916)	0.714285714285714	FALSE	K01808,K00615,K01783,K01810,K00616	260674,418950,399268,399267,121828,121862,103464
1428	Thermodesulfovibrio_sp_GURE2	M00007	Pentose phosphate pathway, non-oxidative phase, fructose 6P => ribose 5P	Pathway modules	Carbohydrate metabolism	Central carbohydrate metabolism	K00615 (K00616,K13810) K01783 (K01807,K01808)	1	TRUE	K01808,K00615,K01783,K00616	260674,418950,399268,399267,121828,103464
1429	Thermodesulfovibrio_sp_GURE2	M00005	PRPP biosynthesis, ribose 5P => PRPP	Pathway modules	Carbohydrate metabolism	Central carbohydrate metabolism	K00948	1	TRUE	K00948	276078
1430	Thermodesulfovibrio_sp_GURE2	M00308	Semi-phosphorylative Entner-Doudoroff pathway, gluconate => glycerate-3P	Pathway modules	Carbohydrate metabolism	Central carbohydrate metabolism	K05308 K00874 K01625 (K00134 K00927,K00131,K18978)	0.4	FALSE	K00134,K00927	75685.8
1431	Thermodesulfovibrio_sp_GURE2	M00309	Non-phosphorylative Entner-Doudoroff pathway, gluconate/galactonate => glycerate	Pathway modules	Carbohydrate metabolism	Central carbohydrate metabolism	K05308 (K11395,K18127) (K18020+K18021+K18022,K18128,K03738)	0.333333333333333	FALSE	K03738	327112
1432	Thermodesulfovibrio_sp_GURE2	M00014	Glucuronate pathway (uronate pathway)	Pathway modules	Carbohydrate metabolism	Other carbohydrate metabolism	K00012 ((K12447 K16190),(K00699 (K01195,K14756))) K00002 K13247 -- K03331 (K05351,K00008) K00854	0.111111111111111	FALSE	K00012	329102
1433	Thermodesulfovibrio_sp_GURE2	M00632	Galactose degradation, Leloir pathway, galactose => alpha-D-glucose-1P	Pathway modules	Carbohydrate metabolism	Other carbohydrate metabolism	K01785 K00849 K00965 K01784	0.5	FALSE	K01784,K00965	329077
1434	Thermodesulfovibrio_sp_GURE2	M00552	D-galactonate degradation, De Ley-Doudoroff pathway, D-galactonate => glycerate-3P	Pathway modules	Carbohydrate metabolism	Other carbohydrate metabolism	K01684 K00883 K01631 K00134 K00927	0.4	FALSE	K00134,K00927	75685.8
1435	Thermodesulfovibrio_sp_GURE2	M00129	Ascorbate biosynthesis, animals, glucose-1P => ascorbate	Pathway modules	Carbohydrate metabolism	Other carbohydrate metabolism	K00963 K00012 K00699 K01195 K00002 K01053 K00103	0.285714285714286	FALSE	K00012,K00963	329102
1436	Thermodesulfovibrio_sp_GURE2	M00854	Glycogen biosynthesis, glucose-1P => glycogen/starch	Pathway modules	Carbohydrate metabolism	Other carbohydrate metabolism	(K00963 (K00693+K00750,K16150,K16153,K13679,K20812)),(K00975 (K00703,K13679,K20812)) (K00700,K16149)	1	TRUE	K00963,K00700,K00703,K00975	227171,207231,18719,103520
1437	Thermodesulfovibrio_sp_GURE2	M00855	Glycogen degradation, glycogen => glucose-6P	Pathway modules	Carbohydrate metabolism	Other carbohydrate metabolism	(K00688,K16153) (K01196,((K00705,K22451) (K02438,K01200))) (K15779,K01835,K15778)	0.75	TRUE	K15778,K00705,K00688	207201,474153,102374
1438	Thermodesulfovibrio_sp_GURE2	M00565	Trehalose biosynthesis, D-glucose 1P => trehalose	Pathway modules	Carbohydrate metabolism	Other carbohydrate metabolism	K00975 K00703 (K00700,K16149) K01214 K06044 K01236	0.5	FALSE	K00700,K00703,K00975	207231,18719,103520
1439	Thermodesulfovibrio_sp_GURE2	M00549	Nucleotide sugar biosynthesis, glucose => UDP-glucose	Pathway modules	Carbohydrate metabolism	Other carbohydrate metabolism	(K00844,K00845,K12407,K00886) (K01835,K15779,K15778) (K00963,K12447)	1	TRUE	K00963,K15778,K00845	227171,207201,207196
1440	Thermodesulfovibrio_sp_GURE2	M00554	Nucleotide sugar biosynthesis, galactose => UDP-galactose	Pathway modules	Carbohydrate metabolism	Other carbohydrate metabolism	K00849 K00965	0.5	FALSE	K00965	18720
1441	Thermodesulfovibrio_sp_GURE2	M00892	UDP-N-acetyl-D-glucosamine biosynthesis, eukaryotes, glucose => UDP-GlcNAc	Pathway modules	Carbohydrate metabolism	Other carbohydrate metabolism	(K00844,K12407,K00845) K01810 K00820 K00621 K01836 K00972	0.5	FALSE	K00845,K00820,K01810	207196,18699,121862
1442	Thermodesulfovibrio_sp_GURE2	M00909	UDP-N-acetyl-D-glucosamine biosynthesis, prokaryotes, glucose => UDP-GlcNAc	Pathway modules	Carbohydrate metabolism	Other carbohydrate metabolism	K00845 (K01810,K13810,K15916) K00820 K03431 K04042	1	TRUE	K00845,K04042,K00820,K01810,K03431	207196,18696,18699,121862,280462
1443	Thermodesulfovibrio_sp_GURE2	M00012	Glyoxylate cycle	Pathway modules	Carbohydrate metabolism	Other carbohydrate metabolism	K01647 (K01681,K01682) K01637 (K01638,K19282) (K00026,K00025,K00024)	0.2	FALSE	K00024	153429
1444	Thermodesulfovibrio_sp_GURE2	M00740	Methylaspartate cycle	Pathway modules	Carbohydrate metabolism	Other carbohydrate metabolism	K01647 K01681 K00031 K00261 K19268+K01846 K04835 K19280 K14449 K19281 K19282 K00024	0.181818181818182	FALSE	K00024,K00031	153429
1445	Thermodesulfovibrio_sp_GURE2	M00532	Photorespiration	Pathway modules	Carbohydrate metabolism	Other carbohydrate metabolism	(K01601-K01602) K19269 K11517 K03781 K14272 K00600 K00830 (K15893,K15919) K15918 K00281+K00605+K00382+K02437	0.15	FALSE	K02437,K00382,K00600	229808,229809,260675
1446	Thermodesulfovibrio_sp_GURE2	M00013	Malonate semialdehyde pathway, propanoyl-CoA => acetyl-CoA	Pathway modules	Carbohydrate metabolism	Other carbohydrate metabolism	(K00248,K00232) (K07511,K14729) K05605 K23146 K00140	0.2	FALSE	K00248	235164
1447	Thermodesulfovibrio_sp_GURE2	M00131	Inositol phosphate metabolism, Ins(1,3,4,5)P4 => Ins(1,3,4)P3 => myo-inositol	Pathway modules	Carbohydrate metabolism	Other carbohydrate metabolism	K01106 K01107 K01109 K01092	0.25	FALSE	K01092	207186
1448	Thermodesulfovibrio_sp_GURE2	M00165	Reductive pentose phosphate cycle (Calvin cycle)	Pathway modules	Energy metabolism	Carbon fixation	K00855 (K01601-K01602) K00927 (K05298,K00150,K00134) (K01623,K01624) (K03841,K02446,K11532,K01086) K00615 (K01623,K01624) (K01100,K11532,K01086) K00615 (K01807,K01808)	0.727272727272727	FALSE	K01808,K00134,K00927,K00615,K02446,K01624	260674,75685,75684,418950,399268,399267,121853,474155
1449	Thermodesulfovibrio_sp_GURE2	M00166	Reductive pentose phosphate cycle, ribulose-5P => glyceraldehyde-3P	Pathway modules	Energy metabolism	Carbon fixation	K00855 (K01601-K01602) K00927 (K05298,K00150,K00134)	0.5	FALSE	K00134,K00927	75685.8
1450	Thermodesulfovibrio_sp_GURE2	M00167	Reductive pentose phosphate cycle, glyceraldehyde-3P => ribulose-5P	Pathway modules	Energy metabolism	Carbon fixation	(K01623,K01624) (K03841,K02446,K11532,K01086) K00615 (K01623,K01624) (K01100,K11532,K01086) K00615 (K01807,K01808)	0.857142857142857	TRUE	K01808,K00615,K02446,K01624	260674,418950,399268,399267,121853,474155
1451	Thermodesulfovibrio_sp_GURE2	M00168	CAM (Crassulacean acid metabolism), dark	Pathway modules	Energy metabolism	Carbon fixation	K01595 (K00025,K00026,K00024)	1	TRUE	K00024,K01595	153429
1452	Thermodesulfovibrio_sp_GURE2	M00169	CAM (Crassulacean acid metabolism), light	Pathway modules	Energy metabolism	Carbon fixation	K00029 K01006	0.5	FALSE	K01006	421072
1453	Thermodesulfovibrio_sp_GURE2	M00172	C4-dicarboxylic acid cycle, NADP - malic enzyme type	Pathway modules	Energy metabolism	Carbon fixation	K01595 K00051 K00029 K01006	0.5	FALSE	K01006,K01595	421072,401791,396586
1454	Thermodesulfovibrio_sp_GURE2	M00171	C4-dicarboxylic acid cycle, NAD - malic enzyme type	Pathway modules	Energy metabolism	Carbon fixation	K01595 K14454 K14455 (K00025,K00026) K00028 (K00814,K14272) K01006	0.285714285714286	FALSE	K01006,K01595	421072,401791,396586
1455	Thermodesulfovibrio_sp_GURE2	M00170	C4-dicarboxylic acid cycle, phosphoenolpyruvate carboxykinase type	Pathway modules	Energy metabolism	Carbon fixation	K01595 K14454 K14455 K01610	0.25	FALSE	K01595	396586
1456	Thermodesulfovibrio_sp_GURE2	M00173	Reductive citrate cycle (Arnon-Buchanan cycle)	Pathway modules	Energy metabolism	Carbon fixation	(K00169+K00170+K00171+K00172,K03737) ((K01007,K01006) K01595,K01959+K01960,K01958) K00024 (K01676,K01679,K01677+K01678) (K00239+K00240-K00241-K00242,K00244+K00245-K00246-K00247,K18556+K18557+K18558+K18559+K18560) (K01902+K01903) (K00174+K00175-K00177-K00176) K00031 (K01681,K01682) (K15230+K15231,K15232+K15233 K15234)	0.727272727272727	FALSE	K00177,K00175,K00242,K00240,K00241,K01007,K00169,K00171,K00170,K00172,K00239,K01006,K00174,K00024,K01677,K01678,K00176,K01595,K00031,K01960	355089,355090,210465,210467,210466,210491,231933,231934,231932,231935,210468,406546,421072,401791,435301,435300,153429,153738,153739,280447,396583,396586,101333,89212
1457	Thermodesulfovibrio_sp_GURE2	M00376	3-Hydroxypropionate bi-cycle	Pathway modules	Energy metabolism	Carbon fixation	(K02160+K01961+K01962+K01963) K14468 K14469 K15052 K05606 (K01847,K01848+K01849) (K14471+K14472) (K00239+K00240+K00241) K01679 K08691 K14449 K14470 K09709	0.153846153846154	FALSE	K00240,K00241,K00239,K01963,K02160,K01961,K01962	210467,210466,210468,153436,103445,103446,103434
1458	Thermodesulfovibrio_sp_GURE2	M00374	Dicarboxylate-hydroxybutyrate cycle	Pathway modules	Energy metabolism	Carbon fixation	(K00169+K00170+K00171+K00172) K01007 K01595 K00024 (K01677+K01678) (K00239+K00240-K00241-K18860) (K01902+K01903) (K15038,K15017) K14465 (K14467,K18861) K14534 K15016 K00626	0.461538461538462	FALSE	K00240,K00241,K01007,K00169,K00171,K00170,K00172,K00239,K00024,K01677,K01678,K01595	210467,210466,210491,231933,231934,231932,231935,210468,406546,153429,153738,153739,396586
1459	Thermodesulfovibrio_sp_GURE2	M00377	Reductive acetyl-CoA pathway (Wood-Ljungdahl pathway)	Pathway modules	Energy metabolism	Carbon fixation	K00198 K05299-K15022 K01938 K01491 K00297 K15023 K14138+K00197+K00194	0.714285714285714	FALSE	K00197,K14138,K00297,K00194,K01491,K15023,K01938	210433,210432,106819,103428,106817,103427,103455
1460	Thermodesulfovibrio_sp_GURE2	M00620	Incomplete reductive citrate cycle, acetyl-CoA => oxoglutarate	Pathway modules	Energy metabolism	Carbon fixation	(K00169+K00170+K00171+K00172) (K01959+K01960) K00024 (K01677+K01678) (K18209+K18210) (K01902+K01903) (K00174+K00175+K00176+K00177)	0.642857142857143	FALSE	K00177,K00175,K00169,K00171,K00170,K00172,K00174,K00024,K01677,K01678,K00176,K01960	355089,355090,231933,231934,231932,231935,435301,435300,153429,153738,153739,280447,396583,89212
1461	Thermodesulfovibrio_sp_GURE2	M00567	Methanogenesis, CO2 => methane	Pathway modules	Energy metabolism	Methane metabolism	(K00200+K00201+K00202+K00203-K11261+(K00205,K11260,K00204)) K00672 K01499 (K00319,K13942) K00320 (K00577+K00578+K00579+K00580+K00581-K00582-K00583+K00584) (K00399+K00401+K00402) (K22480+K22481+K22482,K03388+K03389+K03390,K08264+K08265,K03388+K03389+K03390+K14127+(K14126+K14128,K22516+K00125))	0.0625	FALSE	K11261,K14127,K14128,K03390	260687,153422,153421,153424
1462	Thermodesulfovibrio_sp_GURE2	M00357	Methanogenesis, acetate => methane	Pathway modules	Energy metabolism	Methane metabolism	((K00925 K00625),K01895) (K00193+K00197+K00194) (K00577+K00578+K00579+K00580+K00581-K00582-K00583+K00584) (K00399+K00401+K00402) (K22480+K22481+K22482,K03388+K03389+K03390,K08264+K08265,K03388+K03389+K03390+K14127+(K14126+K14128,K22516+K00125))	0.433333333333333	FALSE	K00197,K01895,K14127,K14128,K03390,K00194	210433,406529,153422,153421,153424,103428
1463	Thermodesulfovibrio_sp_GURE2	M00356	Methanogenesis, methanol => methane	Pathway modules	Energy metabolism	Methane metabolism	K14080+K04480+K14081 K00399+K00401+K00402 (K22480+K22481+K22482,K03388+K03389+K03390,K08264+K08265,K03388+K03389+K03390+K14127+(K14126+K14128,K22516+K00125))	0.166666666666667	FALSE	K14127,K14128,K03390	153422,153421,153424
1464	Thermodesulfovibrio_sp_GURE2	M00563	Methanogenesis, methylamine/dimethylamine/trimethylamine => methane	Pathway modules	Energy metabolism	Methane metabolism	K14082 ((K16177-K16176),(K16179-K16178),(K14084-K14083)) K00399+K00401+K00402 (K22480+K22481+K22482,K03388+K03389+K03390,K08264+K08265,K03388+K03389+K03390+K14127+(K14126+K14128,K22516+K00125))	0.125	FALSE	K14127,K14128,K03390	153422,153421,153424
1465	Thermodesulfovibrio_sp_GURE2	M00346	Formaldehyde assimilation, serine pathway	Pathway modules	Energy metabolism	Methane metabolism	K00600 K00830 K00018 K11529 K01689 K01595 K00024 K08692+K14067 K08691	0.444444444444444	FALSE	K01689,K00600,K00024,K01595	211961,260675,153429,396586
1466	Thermodesulfovibrio_sp_GURE2	M00345	Formaldehyde assimilation, ribulose monophosphate pathway	Pathway modules	Energy metabolism	Methane metabolism	(((K08093,K13812) K08094),K13831) (K00850,K16370) K01624	0.333333333333333	FALSE	K01624	474155
1467	Thermodesulfovibrio_sp_GURE2	M00344	Formaldehyde assimilation, xylulose monophosphate pathway	Pathway modules	Energy metabolism	Methane metabolism	K17100 K00863 K01624 K03841	0.25	FALSE	K01624	474155
1468	Thermodesulfovibrio_sp_GURE2	M00422	Acetyl-CoA pathway, CO2 => acetyl-CoA	Pathway modules	Energy metabolism	Methane metabolism	K00192+K00195 K00193+K00197+K00194	0.333333333333333	FALSE	K00197,K00194	210433
1469	Thermodesulfovibrio_sp_GURE2	M00530	Dissimilatory nitrate reduction, nitrate => ammonia	Pathway modules	Energy metabolism	Nitrogen metabolism	(K00370+K00371+K00374,K02567+K02568) (K00362+K00363,K03385+K15876)	0.666666666666667	FALSE	K00374,K03385,K15876	263426,103419,103418
1470	Thermodesulfovibrio_sp_GURE2	M00529	Denitrification, nitrate => nitrogen	Pathway modules	Energy metabolism	Nitrogen metabolism	(K00370+K00371+K00374,K02567+K02568) (K00368,K15864) (K04561+K02305) K00376	0.0833333333333333	FALSE	K00374	263426
1471	Thermodesulfovibrio_sp_GURE2	M00176	Assimilatory sulfate reduction, sulfate => H2S	Pathway modules	Energy metabolism	Sulfur metabolism	(K13811,K00958+K00860,K00955+K00957,K00956+K00957+K00860) K00390 (K00380+K00381,K00392)	0.166666666666667	FALSE	K00958	130260
1472	Thermodesulfovibrio_sp_GURE2	M00596	Dissimilatory sulfate reduction, sulfate => H2S	Pathway modules	Energy metabolism	Sulfur metabolism	K00958 (K00394+K00395) (K11180+K11181)	1	TRUE	K11180,K11181,K00394,K00395,K00958	75698,75697,130257,130258,130260
1473	Thermodesulfovibrio_sp_GURE2	M00144	NADH:quinone oxidoreductase, prokaryotes	Pathway modules	Energy metabolism	ATP synthesis	K00330+(K00331+K00332+K00333,K00331+K13378,K13380)+K00334+K00335+K00336+K00337+K00338+K00339+K00340+(K00341+K00342)+K00343	0.785714285714286	TRUE	K00337,K00331,K00330,K00332,K00333,K00340,K00341,K00343,K00342,K00338,K00339	231927,203682,203687,231930,231931,203684,203683,231929,203686,231928,231924,203680,231923,231921,231922,203685,231926,203681,231925,296472
1474	Thermodesulfovibrio_sp_GURE2	M00149	Succinate dehydrogenase, prokaryotes	Pathway modules	Energy metabolism	ATP synthesis	K00241+(K00242,K18859,K18860)+K00239+K00240	1	TRUE	K00242,K00240,K00241,K00239	210465,210467,210466,210468
1475	Thermodesulfovibrio_sp_GURE2	M00153	Cytochrome bd ubiquinol oxidase	Pathway modules	Energy metabolism	ATP synthesis	K00425+K00426+(K00424,K22501)	0.666666666666667	FALSE	K00426,K00425	91022.9
1476	Thermodesulfovibrio_sp_GURE2	M00157	F-type ATPase, prokaryotes and chloroplasts	Pathway modules	Energy metabolism	ATP synthesis	K02111+K02112+K02113+K02114+K02115+K02108+K02109+K02110	1	TRUE	K02109,K02111,K02112,K02113,K02114,K02115,K02108,K02110	243562,243563,243560,243558,243561,243557,243559,18704,18703
1477	Thermodesulfovibrio_sp_GURE2	M00082	Fatty acid biosynthesis, initiation	Pathway modules	Lipid metabolism	Fatty acid metabolism	(K11262,(K02160+K01961,K11263)+(K01962+K01963,K18472)) (K00665,K00667+K00668,K11533,(K00645 (K00648,K18473)))	1	TRUE	K00645,K01963,K00648,K02160,K01961,K01962	153430,153436,153730,103445,103446,103434
1478	Thermodesulfovibrio_sp_GURE2	M00083	Fatty acid biosynthesis, elongation	Pathway modules	Lipid metabolism	Fatty acid metabolism	K00665,(K00667 K00668),K11533,((K00647,K09458) K00059 (K02372,K01716,K16363) (K00208,K02371,K10780,K00209))	0.75	TRUE	K09458,K02372,K00059	207249,207205,207251
1479	Thermodesulfovibrio_sp_GURE2	M00873	Fatty acid biosynthesis in mitochondria, animals	Pathway modules	Lipid metabolism	Fatty acid metabolism	K18660 K03955+K00645 K09458 K11539+K13370 K22540 K07512	0.25	FALSE	K09458,K00645	207249
1480	Thermodesulfovibrio_sp_GURE2	M00874	Fatty acid biosynthesis in mitochondria, fungi	Pathway modules	Lipid metabolism	Fatty acid metabolism	K11262 K03955+K00645 K09458 K00059 K22541 K07512	0.416666666666667	FALSE	K09458,K00059,K00645	207249,207251,153430
1481	Thermodesulfovibrio_sp_GURE2	M00086	beta-Oxidation, acyl-CoA synthesis	Pathway modules	Lipid metabolism	Fatty acid metabolism	K01897,K15013	1	TRUE	K01897	101324
1482	Thermodesulfovibrio_sp_GURE2	M00087	beta-Oxidation	Pathway modules	Lipid metabolism	Fatty acid metabolism	(K00232,K00249,K00255,K06445,K09479) (((K01692,K07511,K13767) (K00022,K07516)),K01825,K01782,K07514,K07515,K10527) (K00632,K07508,K07509,K07513)	0.333333333333333	FALSE	K00249	235164
1483	Thermodesulfovibrio_sp_GURE2	M00089	Triacylglycerol biosynthesis	Pathway modules	Lipid metabolism	Lipid metabolism	(K00629,K13506,K13507,K00630,K13508) (K00655,K13509,K13523,K19007,K13513,K13517,K13519,K14674,K22831) (K01080,K15728,K18693) (K11155,K11160,K14456,K22848,K22849)	0.25	FALSE	K00655	243581
1484	Thermodesulfovibrio_sp_GURE2	M00098	Acylglycerol degradation	Pathway modules	Lipid metabolism	Lipid metabolism	(K01046,K12298,K16816,K13534,K14073,K14074,K14075,K14076,K22283,K14452,K22284,K14674,K14675,K17900) K01054	0.5	FALSE	K01046	474132
1485	Thermodesulfovibrio_sp_GURE2	M00093	Phosphatidylethanolamine (PE) biosynthesis, PA => PS => PE	Pathway modules	Lipid metabolism	Lipid metabolism	K00981 (K00998,K17103) K01613	1	TRUE	K01613,K17103,K00981	227140,227141,243573
1486	Thermodesulfovibrio_sp_GURE2	M00066	Lactosylceramide biosynthesis	Pathway modules	Lipid metabolism	Lipid metabolism	K00720 K07553	0.5	FALSE	K00720	18672
1487	Thermodesulfovibrio_sp_GURE2	M00048	Inosine monophosphate biosynthesis, PRPP + glutamine => IMP	Pathway modules	Nucleotide metabolism	Purine metabolism	K00764 (K01945,K11787,K11788,K13713) (K00601,K11175,K08289,K11787,K01492) (K01952,(K23269+K23264+K23265),(K23270+K23265)) (K01933,K11787,K11788 (K01587,K11808,K01589 K01588)) (K01923,K01587,K13713) K01756 (K00602,(K01492,K06863 K11176))	1	TRUE	K01952,K01945,K11175,K01933,K00602,K01588,K01589,K00764,K01756,K01923	327100,235162,207245,231941,235160,406545,406544,401792,153440,101298
1488	Thermodesulfovibrio_sp_GURE2	M00049	Adenine ribonucleotide biosynthesis, IMP => ADP,ATP	Pathway modules	Nucleotide metabolism	Purine metabolism	K01939 K01756 (K00939,K18532,K18533,K00944) (K00940,K00873,K12406)	1	TRUE	K01939,K00939,K00940,K01756,K00873	548,130261,153428,153440,106822
1489	Thermodesulfovibrio_sp_GURE2	M00050	Guanine ribonucleotide biosynthesis IMP => GDP,GTP	Pathway modules	Nucleotide metabolism	Purine metabolism	K00088 K01951 K00942 (K00940,K18533,K00873,K12406)	1	TRUE	K01951,K00088,K00940,K00873,K00942	18736,18735,121805,153428,106822,103440
1490	Thermodesulfovibrio_sp_GURE2	M00051	Uridine monophosphate biosynthesis, glutamine (+ PRPP) => UMP	Pathway modules	Nucleotide metabolism	Pyrimidine metabolism	(K11540,(K11541 K01465),((K01954,K01955+K01956) (K00609+K00610,K00608) K01465)) (K00226,K00254,K17828) (K13421,K00762 K01591)	0.916666666666667	TRUE	K01955,K01956,K01465,K00609,K00762,K01591,K17828	235159,235158,235157,235156,18692,18687,153700
1491	Thermodesulfovibrio_sp_GURE2	M00052	Pyrimidine ribonucleotide biosynthesis, UMP => UDP/UTP,CDP/CTP	Pathway modules	Nucleotide metabolism	Pyrimidine metabolism	(K13800,K13809,K09903) (K00940,K18533) K01937	1	TRUE	K01937,K09903,K00940	263431,18621,153428
1492	Thermodesulfovibrio_sp_GURE2	M00053	Pyrimidine deoxyribonuleotide biosynthesis, CDP/CTP => dCDP/dCTP,dTDP/dTTP	Pathway modules	Nucleotide metabolism	Pyrimidine metabolism	(K00524,K00525+K00526,K10807+K10808) (K00940,K18533) (K00527,K21636) K01494 K01520 (K00560,K13998) K00943 K00940	0.6875	FALSE	K00525,K01494,K21636,K00943,K00940	260695,18686,409899,121847,153428,396603
1493	Thermodesulfovibrio_sp_GURE2	M00020	Serine biosynthesis, glycerate-3P => serine	Pathway modules	Amino acid metabolism	Serine and threonine metabolism	K00058 K00831 (K01079,K02203,K22305)	0.333333333333333	FALSE	K00058	549
1494	Thermodesulfovibrio_sp_GURE2	M00018	Threonine biosynthesis, aspartate => homoserine => threonine	Pathway modules	Amino acid metabolism	Serine and threonine metabolism	(K00928,K12524,K12525,K12526) K00133 (K00003,K12524,K12525) (K00872,K02204,K02203) K01733	0.8	TRUE	K00928,K00003,K01733,K00133	243550,75706,149976,149973,103424
1495	Thermodesulfovibrio_sp_GURE2	M00033	Ectoine biosynthesis, aspartate => ectoine	Pathway modules	Amino acid metabolism	Serine and threonine metabolism	K00928 K00133 K00836 K06718 K06720	0.4	FALSE	K00928,K00133	243550
1496	Thermodesulfovibrio_sp_GURE2	M00609	Cysteine biosynthesis, methionine => cysteine	Pathway modules	Amino acid metabolism	Cysteine and methionine metabolism	K00789 K17462 K01243 K07173 K17216 K17217	0.166666666666667	FALSE	K00789	103423
1497	Thermodesulfovibrio_sp_GURE2	M00017	Methionine biosynthesis, apartate => homoserine => methionine	Pathway modules	Amino acid metabolism	Cysteine and methionine metabolism	(K00928,K12524,K12525) K00133 (K00003,K12524,K12525) (K00651,K00641) K01739 (K01760,K14155) (K00548,K24042,K00549)	0.571428571428571	FALSE	K00928,K00549,K00003,K00133	243550,18748,75706,409901,103424
1498	Thermodesulfovibrio_sp_GURE2	M00034	Methionine salvage pathway	Pathway modules	Amino acid metabolism	Cysteine and methionine metabolism	K00789 K01611 K00797 ((K01243,K01244) K00899,K00772) K08963 (K16054,K08964 (K09880,K08965 K08966)) K08967 (K00815,K08969,K23977,K00832,K00838)	0.625	FALSE	K08963,K01611,K00797,K00772,K00789	227183,75682,75683,121875,130219,101323,103423
1499	Thermodesulfovibrio_sp_GURE2	M00035	Methionine degradation	Pathway modules	Amino acid metabolism	Cysteine and methionine metabolism	K00789 (K00558,K17398,K17399) K01251 (K01697,K10150)	0.5	FALSE	K00789,K01251	103423
1500	Thermodesulfovibrio_sp_GURE2	M00368	Ethylene biosynthesis, methionine => ethylene	Pathway modules	Amino acid metabolism	Cysteine and methionine metabolism	K00789 (K01762,K20772) K05933	0.333333333333333	FALSE	K00789	103423
1501	Thermodesulfovibrio_sp_GURE2	M00019	Valine/isoleucine biosynthesis, pyruvate => valine / 2-oxobutanoate => isoleucine	Pathway modules	Amino acid metabolism	Branched-chain amino acid metabolism	K01652+(K01653,K11258) K00053 K01687 K00826	1	TRUE	K00053,K01687,K00826,K01652,K01653	227139,421081,421061,101330,101331
1502	Thermodesulfovibrio_sp_GURE2	M00535	Isoleucine biosynthesis, pyruvate => 2-oxobutanoate	Pathway modules	Amino acid metabolism	Branched-chain amino acid metabolism	K09011 K01703+K01704 K00052	0.666666666666667	FALSE	K01703,K00052,K01704	130248,103425,103426
1503	Thermodesulfovibrio_sp_GURE2	M00570	Isoleucine biosynthesis, threonine => 2-oxobutanoate => isoleucine	Pathway modules	Amino acid metabolism	Branched-chain amino acid metabolism	(K17989,K01754) K01652+(K01653,K11258) K00053 K01687 K00826	0.8	TRUE	K00053,K01687,K00826,K01652,K01653	227139,421081,421061,101330,101331
1504	Thermodesulfovibrio_sp_GURE2	M00432	Leucine biosynthesis, 2-oxoisovalerate => 2-oxoisocaproate	Pathway modules	Amino acid metabolism	Branched-chain amino acid metabolism	K01649 (K01702,K01703+K01704) K00052	1	TRUE	K01649,K01703,K00052,K01704	227142,399247,130248,103425,103426
1505	Thermodesulfovibrio_sp_GURE2	M00036	Leucine degradation, leucine => acetoacetate + acetyl-CoA	Pathway modules	Amino acid metabolism	Branched-chain amino acid metabolism	K00826 ((K00166+K00167,K11381)+K09699+K00382) (K00253,K00249) (K01968+K01969) (K05607,K13766) K01640	0.388888888888889	FALSE	K00382,K00249,K00826	229809,235164,421061
[truncated: 19,134 more rows]

## Sheet: Ca. Bipolaricaulota MAGs
Metabolic capabilities of 4 Ca. Bipolaricaulota MAGs generated in this study based on KEGG module completeness. This table was generated from anvi'o v7 (Eren et al., 2015)
[truncated: 539 more rows]
